# Supplementary material for: A Global Transcriptional Switch between the Attack and Growth Forms of Bdellovibrio bacteriovorus
Source: PLoS One. 2013 Apr 16;8(4):e61850. doi: 10.1371/journal.pone.0061850 (PMC3627812; doi:10.1371/journal.pone.0061850)
Supplement: Table S1 — Gene expression in the attack phase (AP) and growth phase (GP3). Overlapping mapped reads were counted for every ORF in the AP and GP3 samples, and the RPKM was calculated for each ORF. RPKM>50 signifies phase-dependent expression. A χ2 test on the RPKM values with Bonferroni correction for multiple-testing was apply to call for differential expression, determined by an adjusted p-value <0.05 (green, in AP column; red, in GP3 column). (XLSX) [file pone.0061850.s002.xlsx]

## Sheet: AP_GP1_GP3_reads_per_gene_compa
								RPKM		Is expressed?									Reads - observed		Normalized		Reads - expected
acc	from	to	locus	product	p_id	AP induced	GP3 induced	AP	GP3	AP	GP3	AP specific?	GP specific?	Both?	Silent?	GC of gene	Chi test	Bonferonni	AP	GP3	AP	GP3	AP	GP3
NC_005363	1	1416	Bd0001	chromosomal replication initiator protein dnaA	NP_967031.1	0	47.0149	4.05459	224.492	0	1	0	1	0	0	0.484463	5.25887e-210	1.90792e-206	19	314	5.7	314	256.453	76.5472
NC_005363	1649	2755	Bd0002	DNA polymerase III, beta subunit	NP_967032.1	0	132.47	14.1943	2010.09	0	1	0	1	0	0	0.431798	0	0	52	2198	15.6	2198	1732.79	517.211
NC_005363	2755	3879	Bd0003	DNA repair and genetic recombination protein	NP_967033.1	0	136.829	6.44638	1008.76	0	1	0	1	0	0	0.470222	0	0	24	1121	7.2	1121	881.797	263.203
NC_005363	3966	6386	Bd0004	DNA gyrase subunit B	NP_967034.1	0	244.231	4.99255	1327.23	0	1	0	1	0	0	0.48038	0	0	40	3174	12	3174	2475.19	738.807
NC_005363	6410	8893	Bd0005	DNA gyrase subunit A	NP_967035.1	0	158.69	5.47417	937.37	0	1	0	1	0	0	0.507246	0	0	45	2300	13.5	2300	1805.95	539.049
NC_005363	8895	9692	Bd0006	hypothetical protein	NP_967036.1	0	181.25	0.757328	366.632	0	1	0	1	0	0	0.484962	2.95461e-210	1.07193e-206	2	289	0.6	289	224.107	66.8926
NC_005363	9692	9928	Bd0007	hypothetical protein	NP_967037.1	0	38.4211	3.82499	307.552	0	1	0	1	0	0	0.43038	4.8019e-51	1.74213e-47	3	72	0.9	72	57.7596	17.2404
NC_005363	9925	10281	Bd0008	hypothetical protein	NP_967038.1	0	180.769	0.846426	663.564	0	1	0	1	0	0	0.445378	2.3856e-171	8.65497e-168	1	234	0.3	234	180.98	54.0198
NC_005363	10271	10960	Bd0009	ATP synthase F0, A subunit	NP_967039.1	0	656.923	0.437933	1251.51	0	1	0	1	0	0	0.481159	0	0	1	853	0.3	853	657.69	196.31
NC_005363	10993	11310	Bd0010	ATP synthase subunit C	NP_967040.1	0	966.071	5.7014	8608.24	0	1	0	1	0	0	0.455975	0	0	6	2704	1.8	2704	2087.05	622.952
NC_005363	11409	12332	Bd0011	hypothetical protein	NP_967041.1	0	35.3846	0.327028	49.3032	0	0	0	0	0	1	0.478355	1.64138e-33	5.95494e-30	1	45	0.3	45	35.4259	10.5741
NC_005363	12474	12962	Bd0012	hypothetical protein	NP_967042.1	0	7.69231	0.617943	18.6324	0	0	0	0	0	1	0.486708	4.73978e-07	0.00171959	1	9	0.3	9	7.70128	2.29872
NC_005363	13006	13983	Bd0013	putative transcriptional regulator	NP_967043.1	0	24.8387	2.1628	78.6701	0	1	0	1	0	0	0.468303	7.02741e-50	2.54954e-46	7	76	2.1	76	63.9207	19.0793
NC_005363	14017	15384	Bd0014	hypothetical protein	NP_967044.1	0	89.2857	1.32532	184.267	0	1	0	1	0	0	0.502924	1.25743e-176	4.56197e-173	6	249	1.8	249	196.383	58.6172
NC_005363	15432	16382	Bd0015	pyridoxal phosphate biosynthetic protein	NP_967045.1	0	81	0	85.1617	0	1	0	1	0	0	0.511041	3.06447e-60	1.11179e-56	0	80	0	80	61.6103	18.3897
NC_005363	16375	17298	Bd0017	survival protein SurA precursor	NP_967046.1	0	228.75	0.654056	399.904	0	1	0	1	0	0	0.482684	1.35829e-265	4.92786e-262	2	365	0.6	365	282.637	84.3629
NC_005363	17312	18280	Bd0018	parvulin-like peptidyl-prolyl isomerase	NP_967047.1	0	52.6471	2.49473	185.965	0	1	0	1	0	0	0.505676	8.06018e-123	2.92423e-119	8	178	2.4	178	143.244	42.7561
NC_005363	18293	19102	Bd0019	hypothetical protein	NP_967048.1	0	213.061	4.84971	1303.57	0	1	0	1	0	0	0.464198	0	0	13	1043	3.9	1043	813.256	242.744
NC_005363	19150	19815	Bd0020	putative lipoprotein	NP_967049.1	0	126	0	190.007	0	1	0	1	0	0	0.498498	4.49344e-93	1.63022e-89	0	125	0	125	96.2661	28.7339
NC_005363	19818	20786	Bd0021	electron transfer flavoprotein subunit alpha	NP_967050.1	0	189.286	1.87105	552.671	0	1	0	1	0	0	0.514964	0	0	6	529	1.8	529	412.019	122.981
NC_005363	20797	21570	Bd0022	electron transfer flavoprotein beta-subunit	NP_967051.1	0	439.231	0.390406	745.536	0	1	0	1	0	0	0.483204	0	0	1	570	0.3	570	439.743	131.257
NC_005363	21751	22410	Bd0024	putative cytochrome B subunit	NP_967052.1	0	538.929	2.74704	2313.09	0	1	0	1	0	0	0.5	0	0	6	1508	1.8	1508	1165.97	348.026
NC_005363	22422	24338	Bd0025	succinate dehydrogenase flavoprotein subunit	NP_967053.1	0	106.897	2.52206	326.891	0	1	0	1	0	0	0.529995	0	0	16	619	4.8	619	489.032	145.968
NC_005363	24349	25137	Bd0026	succinate dehydrogenase/fumarate reductase	NP_967054.1	0	112.941	3.06387	491.424	0	1	0	1	0	0	0.528517	6.54984e-272	2.37628e-268	8	383	2.4	383	301.12	89.8798
NC_005363	25438	25689	Bd0027	hypothetical protein	NP_967055.1	10.5966	0	1224.28	112.484	1	1	0	0	1	0	0.444444	3.87273e-55	1.40503e-51	1021	28	306.3	28	807.865	241.135
NC_005363	25701	25793	Bd0028	hypothetical protein	NP_967056.1	10.85	0	929.266	76.1991	1	1	0	0	1	0	0.408602	5.29947e-17	1.92265e-13	286	7	85.8	7	225.648	67.3524
NC_005363	25900	27543	Bd0029	subtilase	NP_967057.1	0	0	94.2915	164.416	1	1	0	0	1	0	0.497567	8.44033e-14	3.06215e-10	513	267	153.9	267	600.7	179.3
NC_005363	27613	28497	Bd0030	alpha/beta fold family hydrolase	NP_967058.1	0	0	12.6333	26.3099	0	0	0	0	0	1	0.503955	0.00472488	17.1419	37	23	11.1	23	46.2077	13.7923
NC_005363	28509	29198	Bd0031	hypothetical protein	NP_967059.1	0	4.54545	6.569	35.2125	0	0	0	0	0	1	0.518841	1.05283e-08	3.81966e-05	15	24	4.5	24	30.035	8.96499
NC_005363	29347	29805	Bd0032	30S ribosomal protein S6	NP_967060.1	0	273.273	9.87497	3312.78	0	1	0	1	0	0	0.429194	0	0	15	1502	4.5	1502	1168.28	348.715
NC_005363	29825	30715	Bd0033	hypothetical protein	NP_967061.1	0	225.132	7.46109	1942.91	0	1	0	1	0	0	0.489338	0	0	22	1710	6.6	1710	1333.86	398.138
NC_005363	30732	31175	Bd0034	50S ribosomal protein L9	NP_967062.1	0	282.031	12.2503	4113.28	0	1	0	1	0	0	0.434685	0	0	18	1804	5.4	1804	1403.17	418.826
NC_005363	31347	32222	Bd0035	trypsin	NP_967063.1	0	78.25	3.44947	360.567	0	1	0	1	0	0	0.498858	4.57425e-218	1.65954e-214	10	312	3	312	247.981	74.0186
NC_005363	32299	32502	Bd0036	hypothetical protein	NP_967064.1	0	4.80769	20.7374	119.101	0	1	0	1	0	0	0.52451	3.97046e-09	1.44048e-05	14	24	4.2	24	29.2649	8.73512
NC_005363	32617	33543	Bd0037	putative oxidoreductase	NP_967065.1	0	88	0	95.0111	0	1	0	1	0	0	0.541532	2.37563e-65	8.61877e-62	0	87	0	87	67.0012	19.9988
NC_005363	33558	34973	Bd0038	hypothetical protein	NP_967066.1	0	136.154	0.2134	125.83	0	1	0	1	0	0	0.510593	4.29503e-129	1.55824e-125	1	176	0.3	176	136.313	40.6873
NC_005363	35076	35375	Bd0039	site-specific DNA inversion stimulation factor	NP_967067.1	0	346	0	1164.21	0	1	0	1	0	0	0.403333	2.41585e-253	8.76469e-250	0	345	0	345	265.694	79.3057
NC_005363	35411	36049	Bd0040	radical activating enzyme	NP_967068.1	0	146.923	0.472886	301.015	0	1	0	1	0	0	0.43036	2.7026e-139	9.80504e-136	1	190	0.3	190	147.095	43.9055
NC_005363	36142	38535	Bd0041	cell division protein FtsK	NP_967069.1	0	5.90551	4.92263	31.2927	0	0	0	0	0	1	0.512949	6.79232e-27	2.46425e-23	39	74	11.7	74	87.0245	25.9755
NC_005363	38608	39180	Bd0042	hypothetical protein	NP_967070.1	0	182.985	10.0197	2164.29	0	1	0	1	0	0	0.443281	0	0	19	1225	5.7	1225	958.04	285.96
NC_005363	39184	40050	Bd0043	hypothetical protein	NP_967071.1	0	134	0	155.299	0	1	0	1	0	0	0.482122	6.59448e-99	2.39248e-95	0	133	0	133	102.427	30.5729
NC_005363	40034	40249	Bd0044	hypothetical protein	NP_967072.1	0	37.5	2.79791	276.524	0	1	0	1	0	0	0.574074	1.21359e-42	4.40291e-39	2	59	0.6	59	46.9778	14.0222
NC_005363	40246	41103	Bd0045	hypothetical protein	NP_967073.1	0	33.1579	1.05655	73.1542	0	1	0	1	0	0	0.54662	9.29349e-44	3.37168e-40	3	62	0.9	62	50.0583	14.9417
NC_005363	41100	41981	Bd0046	dihydrodipicolinate synthase	NP_967074.1	0	23.4884	3.76861	114.78	0	1	0	1	0	0	0.504535	2.33227e-63	8.46148e-60	11	100	3.3	100	85.4843	25.5157
NC_005363	41978	42667	Bd0047	hypothetical protein	NP_967075.1	0	45.7143	2.6276	186.333	0	1	0	1	0	0	0.505797	7.06333e-88	2.56258e-84	6	127	1.8	127	102.427	30.5729
NC_005363	42664	43173	Bd0048	hypothetical protein	NP_967076.1	0	22.4	2.96249	109.176	0	1	0	1	0	0	0.52549	1.21014e-36	4.39041e-33	5	55	1.5	55	46.2077	13.7923
NC_005363	43235	43882	Bd0049	putative translaldolase	NP_967077.1	0	569.375	0.932636	1421.68	0	1	0	1	0	0	0.469136	0	0	2	910	0.6	910	702.357	209.643
NC_005363	43882	44325	Bd0050	hypothetical protein	NP_967078.1	0	293.077	0.680572	866.434	0	1	0	1	0	0	0.52027	1.14591e-277	4.15737e-274	1	380	0.3	380	293.419	87.5811
NC_005363	44375	46489	Bd0051	hypothetical protein	NP_967079.1	0	11.5232	6.71498	82.8077	0	1	0	1	0	0	0.518203	1.09375e-85	3.96811e-82	47	173	14.1	173	169.428	50.5717
NC_005363	46473	47729	Bd0052	hypothetical protein	NP_967080.1	0	67.1429	1.44236	150.606	0	1	0	1	0	0	0.523469	1.63493e-131	5.93151e-128	6	187	1.8	187	148.635	44.3652
NC_005363	47846	49267	Bd0054	hypothetical protein	NP_967081.1	0	58.75	2.12499	166.591	0	1	0	1	0	0	0.498594	2.23561e-161	8.11078e-158	10	234	3	234	187.911	56.0887
NC_005363	49361	49555	Bd0055	hypothetical protein	NP_967082.1	0	313.548	10.8473	5041.03	0	1	0	1	0	0	0.410256	0	0	7	971	2.1	971	753.186	224.814
NC_005363	49662	50582	Bd0056	hypothetical protein	NP_967083.1	0	108.75	0.656187	190.161	0	1	0	1	0	0	0.538545	9.15993e-126	3.32322e-122	2	173	0.6	173	134.772	40.2275
NC_005363	50579	52633	Bd0057	DNA ligase	NP_967084.1	0	151	0	73.8949	0	1	0	1	0	0	0.531873	2.66497e-111	9.66851e-108	0	150	0	150	115.519	34.4807
NC_005363	52687	52968	Bd0058	glutamyl-tRNA(Gln) amidotransferase (subunit	NP_967085.1	0	19	0	64.6187	0	1	0	1	0	0	0.503546	8.12575e-15	2.94802e-11	0	18	0	18	13.8623	4.13769
NC_005363	52978	54450	Bd0059	glutamyl-tRNA(Gln) amidotransferase, A subunit	NP_967086.1	0	6.81818	0.820567	9.62189	0	0	0	0	0	1	0.53021	3.2982e-08	0.000119659	4	14	1.2	14	13.8623	4.13769
NC_005363	54440	55873	Bd0060	aspartyl/glutamyl-tRNA amidotransferase subunit	NP_967087.1	0	9.35484	1.47505	19.7671	0	0	0	0	0	1	0.502092	1.08838e-15	3.94865e-12	7	28	2.1	28	26.9545	8.0455
NC_005363	55889	56803	Bd0061	hypothetical protein	NP_967088.1	0	19.375	0.66049	33.1921	0	0	0	0	0	1	0.513661	1.83743e-21	6.6662e-18	2	30	0.6	30	24.6441	7.35589
NC_005363	56811	57236	Bd0062	hypothetical protein	NP_967089.1	0	6.92308	0.709329	19.0115	0	0	0	0	0	1	0.474178	2.61599e-06	0.0094908	1	8	0.3	8	6.93116	2.06884
NC_005363	57326	58705	Bd0063	hypothetical protein	NP_967090.1	0	0	44.4502	41.8149	0	0	0	0	0	1	0.533333	0.683428	2479.48	203	57	60.9	57	200.233	59.7666
NC_005363	58773	59141	Bd0064	hypothetical protein	NP_967091.1	193.921	0	20112.2	101.51	1	1	0	0	1	0	0.506775	0	0	24560	37	7368	37	18942.8	5654.15
NC_005363	59532	61277	Bd0065	transcription termination factor Rho	NP_967092.1	0	4.71464	352.19	1671.03	1	1	0	0	1	0	0.515464	0	0	2035	2882	610.5	2882	3786.72	1130.28
NC_005363	61343	61804	Bd0067	ion and conversion; Conserved	NP_967093.1	0	7.14286	17.6595	140.24	0	1	0	1	0	0	0.512987	7.07384e-27	2.56639e-23	27	64	8.1	64	70.0817	20.9183
NC_005363	62139	62384	Bd0068	50S ribosomal protein L31	NP_967094.1	0	506.316	3.68505	3954.79	0	1	0	1	0	0	0.386179	0	0	3	961	0.9	961	742.404	221.596
NC_005363	62532	63605	Bd0069	peptide chain release factor RF-1	NP_967095.1	0	602.105	0.844061	1077.4	0	1	0	1	0	0	0.506518	0	0	3	1143	0.9	1143	882.567	263.433
NC_005363	63609	64490	Bd0070	HemK protein	NP_967096.1	0	102.727	1.3704	258.255	0	1	0	1	0	0	0.501134	2.20355e-161	7.99447e-158	4	225	1.2	225	176.359	52.6406
NC_005363	64492	65736	Bd0071	UDP-N-acetylglucosamine enolpyruvyl	NP_967097.1	0	124.4	1.21355	252.074	0	1	0	1	0	0	0.534137	3.85377e-222	1.39815e-218	5	310	1.5	310	242.59	72.4095
NC_005363	65780	66574	Bd0072	hypothetical protein	NP_967098.1	0	26.3636	1.52037	72.5843	0	1	0	1	0	0	0.510692	4.37417e-39	1.58695e-35	4	57	1.2	57	46.9778	14.0222
NC_005363	66708	67610	Bd0073	polysaccharide deacetylase-related protein	NP_967099.1	0	6.69903	10.3736	76.2353	0	1	0	1	0	0	0.495017	3.18783e-27	1.15654e-23	31	68	9.3	68	76.2427	22.7573
NC_005363	67752	68150	Bd0074	hypothetical protein	NP_967100.1	0	233.25	7.57328	2364.71	0	1	0	1	0	0	0.463659	0	0	10	932	3	932	725.461	216.539
NC_005363	68363	71308	Bd0075	hypothetical protein	NP_967101.1	0	0	42.0541	19.5874	0	0	0	0	0	1	0.520367	3.06746e-08	0.000111288	410	57	123	57	359.65	107.35
NC_005363	71336	71644	Bd0076	hypothetical protein	NP_967102.1	0	4.49438	141.797	651.973	1	1	0	0	1	0	0.495146	2.70387e-53	9.80966e-50	145	199	43.5	199	264.924	79.0758
NC_005363	71677	72972	Bd0077	seryl-tRNA synthetase	NP_967103.1	0	5.63504	52.4608	300.74	1	1	0	0	1	0	0.501543	1.11458e-122	4.04369e-119	225	385	67.5	385	469.778	140.222
NC_005363	73283	74095	Bd0078	hypothetical protein	NP_967104.1	0	40	2.60174	153.161	0	1	0	1	0	0	0.489545	6.31888e-84	2.29249e-80	7	123	2.1	123	100.117	29.8833
NC_005363	74102	74776	Bd0080	DedA protein	NP_967105.1	0	0	72.9694	263.963	1	1	0	0	1	0	0.488889	9.8716e-37	3.58142e-33	163	176	48.9	176	261.074	77.9265
NC_005363	74777	76726	Bd0081	adenylate cyclase, putative	NP_967106.1	4.15044	0	241.739	58.1458	1	1	0	0	1	0	0.482564	1.93606e-56	7.02403e-53	1560	112	468	112	1287.65	384.345
NC_005363	76710	78767	Bd0082	hypothetical protein	NP_967107.1	61.55	0	240.506	3.4434	1	0	1	0	0	0	0.529155	7.13904e-105	2.59004e-101	1638	7	491.4	7	1266.86	378.139
NC_005363	78886	79290	Bd0083	hypothetical protein	NP_967108.1	0	0	6.71498	2.49965	0	0	0	0	0	1	0.454321	0.32902	1193.68	9	1	2.7	1	7.70128	2.29872
NC_005363	79300	80421	Bd0084	hypothetical protein	NP_967109.1	0	0	8.34883	12.6319	0	0	0	0	0	1	0.493761	0.195238	708.324	31	14	9.3	14	34.6558	10.3442
NC_005363	80485	80952	Bd0085	cytidine/deoxycytidylate deaminase family	NP_967110.1	0	34.2105	1.93701	138.442	0	1	0	1	0	0	0.487179	3.24279e-45	1.17648e-41	3	64	0.9	64	51.5986	15.4014
NC_005363	80969	83047	Bd0086	hypothetical protein	NP_967111.1	0	7.75862	2.32553	21.4256	0	0	0	0	0	1	0.510823	1.88463e-20	6.83743e-17	16	44	4.8	44	46.2077	13.7923
NC_005363	83103	83615	Bd0087	GTP cyclohydrolase I	NP_967112.1	0	15.2632	1.7671	55.2555	0	1	0	1	0	0	0.469786	5.08202e-19	1.84376e-15	3	28	0.9	28	23.874	7.12602
NC_005363	83846	84274	Bd0088	hypothetical protein	NP_967113.1	0	18	0	40.1168	0	0	0	0	0	1	0.461538	4.46049e-14	1.61827e-10	0	17	0	17	13.0922	3.90782
NC_005363	84356	85216	Bd0089	hypothetical protein	NP_967114.1	0	60	0.350957	90.5363	0	1	0	1	0	0	0.513357	6.72374e-57	2.43937e-53	1	77	0.3	77	60.07	17.93
NC_005363	85438	85905	Bd0090	hypothetical protein	NP_967115.1	0	107.5	1.29134	369.901	0	1	0	1	0	0	0.487179	2.62499e-124	9.52347e-121	2	171	0.6	171	133.232	39.7678
NC_005363	86377	86634	Bd0091	hypothetical protein	NP_967116.1	0	43.6364	4.68487	372.768	0	1	0	1	0	0	0.426357	1.00023e-66	3.62883e-63	4	95	1.2	95	76.2427	22.7573
NC_005363	86828	87535	Bd0092	putative cytochrome b	NP_967117.1	0	20	2.5608	78.6438	0	1	0	1	0	0	0.488701	1.09084e-35	3.95758e-32	6	55	1.8	55	46.9778	14.0222
NC_005363	87560	88075	Bd0093	hypothetical protein	NP_967118.1	0	75.9091	2.34243	325.682	0	1	0	1	0	0	0.49031	2.01275e-118	7.30226e-115	4	166	1.2	166	130.922	39.0782
NC_005363	88127	88582	Bd0094	hypothetical protein	NP_967119.1	0	61.5789	1.98799	257.53	0	1	0	1	0	0	0.528509	4.14657e-83	1.50437e-79	3	116	0.9	116	91.6453	27.3547
NC_005363	88821	89933	Bd0095	hypothetical protein	NP_967120.1	0	30	0.54299	42.7501	0	0	0	0	0	1	0.489668	7.01565e-34	2.54528e-30	2	47	0.6	47	37.7363	11.2637
NC_005363	89941	90636	Bd0096	hypothetical protein	NP_967121.1	0	10	0	13.0909	0	0	0	0	0	1	0.517241	3.99414e-08	0.000144907	0	9	0	9	6.93116	2.06884
NC_005363	90797	91099	Bd0097	chaperonin groES	NP_967122.1	0	332.647	7.97819	3775.47	0	1	0	1	0	0	0.452145	0	0	8	1130	2.4	1130	876.406	261.594
NC_005363	91156	92796	Bd0099	60 kDa chaperonin	NP_967123.1	0	304.979	13.8105	4420.82	0	1	0	1	0	0	0.466789	0	0	75	7166	22.5	7166	5576.5	1664.5
NC_005363	92858	94444	Bd0100	hypothetical protein	NP_967124.1	0	31.5217	2.28487	91.8587	0	1	0	1	0	0	0.511027	4.33485e-94	1.57268e-90	12	144	3.6	144	120.14	35.86
NC_005363	94522	95703	Bd0101	hypothetical protein	NP_967125.1	0	0	20.1961	5.99536	0	0	0	0	0	1	0.524535	0.00106594	3.86725	79	7	23.7	7	66.231	19.769
NC_005363	95746	96138	Bd0102	chemotaxis response regulator	NP_967126.1	0	0	11.5334	18.0319	0	0	0	0	0	1	0.483461	0.324889	1178.7	15	7	4.5	7	16.9428	5.05717
NC_005363	96125	96385	Bd0103	hypothetical protein	NP_967127.1	0	0	17.3663	19.3939	0	0	0	0	0	1	0.498084	0.83059	3013.38	15	5	4.5	5	15.4026	4.59743
NC_005363	96873	97178	Bd0108	hit locus orf4	NP_967128.1	5.61009	0	2009.56	357.303	1	1	0	0	1	0	0.571895	8.59322e-87	3.11762e-83	2035	108	610.5	108	1650.39	492.615
NC_005363	97194	98846	Bd0109	cell wall-associated protein precursor wapA	NP_967129.1	6.25157	0	605.079	96.7652	1	1	0	0	1	0	0.487598	9.57966e-147	3.4755e-143	3310	158	993	158	2670.81	797.195
NC_005363	98877	99752	Bd0110	hypothetical protein	NP_967130.1	22.3647	0	436.014	18.4906	1	0	1	0	0	0	0.493151	2.80542e-76	1.01781e-72	1264	16	379.2	16	985.764	294.236
NC_005363	99756	101975	Bd0111	Flp pilus assembly protein TadA	NP_967131.1	64.225	0	465.783	6.84027	1	0	1	0	0	0	0.545495	1.03094e-216	3.74027e-213	3422	15	1026.6	15	2646.93	790.069
NC_005363	102028	103557	Bd0112	putative pilus assembly transmembrane protein	NP_967132.1	299.536	0	2760.05	8.60175	1	0	1	0	0	0	0.516993	0	0	13975	13	4192.5	13	10772.6	3215.44
NC_005363	103592	104497	Bd0113	putative flp pilus assembly protein CpaB	NP_967133.1	456.2	0	2534.79	4.46958	1	0	1	0	0	0	0.527594	0	0	7600	4	2280	4	5856.06	1747.94
NC_005363	104515	105021	Bd0114	hypothetical protein	NP_967134.1	240.95	0	955.394	1.99677	1	0	1	0	0	0	0.52071	1.45156e-105	5.26627e-102	1603	1	480.9	1	1235.29	368.714
NC_005363	105015	105656	Bd0115	hypothetical protein	NP_967135.1	171.144	0	2415.04	12.6151	1	0	1	0	0	0	0.528037	0	0	5131	8	1539.3	8	3957.69	1181.31
NC_005363	105666	105914	Bd0117	hypothetical protein	NP_967136.1	267.7	0	4327.52	12.1971	1	0	1	0	0	0	0.542169	5.66054e-232	2.05365e-228	3566	3	1069.8	3	2748.59	820.412
NC_005363	105911	106105	Bd0118	hypothetical protein	NP_967137.1	244.115	0	16387.1	62.2991	1	1	0	0	1	0	0.512821	0	0	10575	12	3172.5	12	8153.35	2433.65
NC_005363	106156	106344	Bd0119	hypothetical protein	NP_967138.1	330.215	0	22872.5	64.2768	1	1	0	0	1	0	0.42328	0	0	14306	12	4291.8	12	11026.7	3291.3
NC_005363	106498	106806	Bd0120	hypothetical protein	NP_967139.1	0	0	142.775	114.669	1	1	0	0	1	0	0.488673	0.243152	882.156	146	35	43.8	35	139.393	41.6068
NC_005363	106817	108304	Bd0121	chemotaxis protein	NP_967140.1	0	0	3.8584	4.76245	0	0	0	0	0	1	0.522177	0.63337	2297.87	19	7	5.7	7	20.0233	5.97666
NC_005363	108603	109121	Bd0122	hypothetical protein	NP_967141.1	0	18.2022	32.6045	630.043	0	1	0	1	0	0	0.489403	2.34941e-182	8.52366e-179	56	323	16.8	323	291.879	87.1213
NC_005363	109134	109856	Bd0123	TPR domain-containing protein	NP_967142.1	0	47.25	4.17945	263.242	0	1	0	1	0	0	0.493776	5.6035e-128	2.03295e-124	10	188	3	188	152.485	45.5146
NC_005363	109856	110593	Bd0125	competence protein ComL	NP_967143.1	0	92.1053	1.22835	238.686	0	1	0	1	0	0	0.48916	2.30438e-125	8.36031e-122	3	174	0.9	174	136.313	40.6873
NC_005363	110628	111422	Bd0126	TPR domain-containing protein	NP_967144.1	0	46.1538	0.380093	75.1311	0	1	0	1	0	0	0.495597	9.47384e-44	3.43711e-40	1	59	0.3	59	46.2077	13.7923
NC_005363	111549	112925	Bd0127	acetylornithine/succinyldiaminopimelate	NP_967145.1	0	33.7981	14.4833	516.105	0	1	0	1	0	0	0.501089	0	0	66	702	19.8	702	591.459	176.541
NC_005363	112926	114272	Bd0129	succinyl-diaminopimelate desuccinylase	NP_967146.1	0	22.6623	10.7679	261.545	0	1	0	1	0	0	0.527097	7.48802e-207	2.71665e-203	48	348	14.4	348	304.971	91.0291
NC_005363	114269	115297	Bd0130	arginine N-succinyltransferase	NP_967147.1	0	20.4545	7.6351	176.105	0	1	0	1	0	0	0.490768	3.16457e-106	1.14811e-102	26	179	7.8	179	157.876	47.1237
NC_005363	115301	116818	Bd0131	succinylglutamic semialdehyde dehydrogenase	NP_967148.1	0	7.41697	17.3183	133.381	0	1	0	1	0	0	0.513175	7.13903e-79	2.59004e-75	87	200	26.1	200	221.027	65.9731
NC_005363	116818	117900	Bd0132	hypothetical protein	NP_967149.1	0	20.7692	7.53342	175.737	0	1	0	1	0	0	0.493998	9.75525e-112	3.5392e-108	27	188	8.1	188	165.578	49.4224
NC_005363	117897	118475	Bd0133	hypothetical protein	NP_967150.1	0	53	0	90.9201	0	1	0	1	0	0	0.499136	8.89221e-40	3.22609e-36	0	52	0	52	40.0467	11.9533
NC_005363	118476	119858	Bd0134	aspartate kinase III	NP_967151.1	0	6.86441	7.8657	58.5602	0	1	0	1	0	0	0.503977	5.60512e-32	2.03354e-28	36	80	10.8	80	89.3349	26.6651
NC_005363	119907	120506	Bd0135	hypothetical protein	NP_967152.1	0	34.6154	0.503623	74.2397	0	1	0	1	0	0	0.493333	8.85322e-33	3.21195e-29	1	44	0.3	44	34.6558	10.3442
NC_005363	120739	121752	Bd0136	transcription regulator homolog yacF	NP_967153.1	0	60.9091	1.19201	132.785	0	1	0	1	0	0	0.509862	2.15478e-94	7.81755e-91	4	133	1.2	133	105.508	31.4924
NC_005363	121875	123689	Bd0137	GTP-binding elongation factor	NP_967154.1	0	106.767	17.8141	1970.62	0	1	0	1	0	0	0.477135	0	0	107	3533	32.1	3533	2803.27	836.733
NC_005363	123689	124615	Bd0138	Nod factor export ATP-binding protein I	NP_967155.1	0	103.673	4.23761	553.686	0	1	0	1	0	0	0.510248	0	0	13	507	3.9	507	400.467	119.533
NC_005363	124615	125403	Bd0139	ABC transporter, permease protein	NP_967156.1	0	45	2.2979	160.387	0	1	0	1	0	0	0.499366	2.00735e-86	7.28265e-83	6	125	1.8	125	100.887	30.1132
NC_005363	125404	125811	Bd0140	putative purine nucleoside phosphorylase	NP_967157.1	0	18.125	1.48124	69.4757	0	1	0	1	0	0	0.561275	5.31136e-20	1.92696e-16	2	28	0.6	28	23.1039	6.89615
NC_005363	125808	126641	Bd0141	penicillin-binding protein	NP_967158.1	0	36.25	0.724638	69.1901	0	1	0	1	0	0	0.504796	3.50069e-41	1.27005e-37	2	57	0.6	57	45.4376	13.5624
NC_005363	126649	127641	Bd0142	dihydroflavonol-4-reductase	NP_967159.1	0	11.8919	2.73874	43.8383	0	0	0	0	0	1	0.52568	1.41551e-24	5.13549e-21	9	43	2.7	43	40.0467	11.9533
NC_005363	127638	128219	Bd0143	phosphatase	NP_967160.1	0	27.3684	1.5576	88.712	0	1	0	1	0	0	0.5	9.58269e-36	3.4766e-32	3	51	0.9	51	41.5869	12.4131
NC_005363	128279	129067	Bd0144	chemotaxis motA protein	NP_967161.1	0	7.25	3.82983	35.9266	0	0	0	0	0	1	0.508238	1.1056e-13	4.01112e-10	10	28	3	28	29.2649	8.73512
NC_005363	129082	129831	Bd0145	chemotaxis motB protein	NP_967162.1	0	0	2.01449	9.44869	0	0	0	0	0	1	0.494667	0.00361306	13.1082	5	7	1.5	7	9.24154	2.75846
NC_005363	129832	130944	Bd0146	hypothetical protein	NP_967163.1	0	0	26.335	10.9149	0	0	0	0	0	1	0.52381	0.00295709	10.7283	97	12	29.1	12	83.944	25.056
NC_005363	130948	131883	Bd0147	hypothetical protein	NP_967164.1	0	0	10.3307	20.55	0	0	0	0	0	1	0.496795	0.0154491	56.0492	32	19	9.6	19	39.2766	11.7234
NC_005363	131949	134168	Bd0148	hypothetical protein	NP_967165.1	0	0	216.694	86.1874	1	1	0	0	1	0	0.47027	2.23669e-35	8.11472e-32	1592	189	477.6	189	1371.6	409.401
NC_005363	134263	135723	Bd0149	hypothetical protein	NP_967166.1	111.205	0	5749.37	51.2763	1	1	0	0	1	0	0.505133	0	0	27798	74	8339.4	74	21465	6406.98
NC_005363	135732	136742	Bd0150	hypothetical protein	NP_967167.1	55.6333	0	664.125	11.0148	1	0	1	0	0	0	0.504451	8.00347e-141	2.90366e-137	2222	11	666.6	11	1719.7	513.303
NC_005363	136796	137989	Bd0152	hypothetical protein	NP_967168.1	0	0	24.0423	45.7851	0	0	0	0	0	1	0.511725	0.000120403	0.436821	95	54	28.5	54	114.749	34.2509
NC_005363	138002	138991	Bd0153	mannose-1-phosphate guanyltransferase	NP_967169.1	0	11.6129	2.13658	35.7905	0	0	0	0	0	1	0.518182	1.47182e-20	5.33978e-17	7	35	2.1	35	32.3454	9.65461
NC_005363	138988	140028	Bd0154	hypothetical protein	NP_967170.1	0	20	2.03191	59.3218	0	1	0	1	0	0	0.48415	4.51036e-39	1.63636e-35	7	61	2.1	61	52.3687	15.6313
NC_005363	140064	140933	Bd0155	hypothetical protein	NP_967171.1	0	0	13.8931	4.65453	0	0	0	0	0	1	0.497701	0.0284674	103.28	40	4	12	4	33.8857	10.1143
NC_005363	141134	142741	Bd0156	nitrogen fixation specific regulatory protein	NP_967172.1	6.96299	0	671.059	96.3253	1	1	0	0	1	0	0.47699	4.59624e-165	1.66752e-161	3571	153	1071.3	153	2867.96	856.042
NC_005363	142818	144008	Bd0157	putative mechano-sensitive ion channel	NP_967173.1	0	25	2.02972	71.4007	0	1	0	1	0	0	0.486146	1.09378e-54	3.96824e-51	8	84	2.4	84	70.8518	21.1482
NC_005363	144029	145750	Bd0158	ABC transporter, nucleotide binding/ATPase	NP_967174.1	0	19.3421	3.86053	85.8331	0	1	0	1	0	0	0.505807	2.61467e-86	9.48603e-83	22	146	6.6	146	129.382	38.6184
NC_005363	145762	148710	Bd0159	excinuclease ABC subunit A	NP_967175.1	0	42.6	3.074	145.898	0	1	0	1	0	0	0.501526	3.88616e-279	1.4099e-275	30	425	9	425	350.408	104.592
NC_005363	148707	151403	Bd0160	penicillin-binding protein 1A	NP_967176.1	0	0	52.5471	88.9615	1	1	0	0	1	0	0.510567	2.34478e-11	8.50686e-08	469	237	140.7	237	543.711	162.289
NC_005363	151464	152921	Bd0161	hypothetical protein	NP_967177.1	34.4067	0	355.852	9.72088	1	0	1	0	0	0	0.48834	1.32145e-106	4.79422e-103	1717	14	515.1	14	1333.09	397.908
NC_005363	153033	153467	Bd0162	large-conductance mechanosensitive channel	NP_967178.1	0	101.818	2.77861	518.98	0	1	0	1	0	0	0.503448	6.30018e-160	2.28571e-156	4	223	1.2	223	174.819	52.1808
NC_005363	153483	154199	Bd0163	hypothetical protein	NP_967179.1	0	106.757	3.79298	556.304	0	1	0	1	0	0	0.451883	8.40049e-279	3.0477e-275	9	394	2.7	394	310.362	92.6382
NC_005363	154307	154567	Bd0164	hypothetical protein	NP_967180.1	0	197.368	3.47326	1450.66	0	1	0	1	0	0	0.463602	5.33309e-271	1.93484e-267	3	374	0.9	374	290.338	86.6616
NC_005363	154640	155302	Bd0165	cell-division ATP-binding protein	NP_967181.1	0	75.7143	2.73461	322.184	0	1	0	1	0	0	0.526395	5.64226e-149	2.04701e-145	6	211	1.8	211	167.118	49.8821
NC_005363	155440	156192	Bd0166	hypothetical protein	NP_967182.1	0	15.625	0.802587	32.2665	0	0	0	0	0	1	0.524568	4.43175e-17	1.60784e-13	2	24	0.6	24	20.0233	5.97666
NC_005363	156195	157310	Bd0168	M24/M37 family peptidase	NP_967183.1	0	5.25	2.70765	18.1427	0	0	0	0	0	1	0.496416	1.29976e-08	4.71555e-05	10	20	3	20	23.1039	6.89615
NC_005363	157315	158691	Bd0169	carboxyl-terminal protease	NP_967184.1	0	11.9	6.58331	86.7527	0	1	0	1	0	0	0.469862	1.71859e-60	6.23503e-57	30	118	9	118	113.979	34.021
NC_005363	158755	159315	Bd0170	hypothetical protein	NP_967185.1	0	231.6	2.69317	1043.04	0	1	0	1	0	0	0.491979	0	0	5	578	1.5	578	448.985	134.015
NC_005363	159377	160078	Bd0172	hypothetical protein	NP_967186.1	0	0	52.945	209.106	1	1	0	0	1	0	0.5	9.66855e-34	3.50775e-30	123	145	36.9	145	206.394	61.6056
NC_005363	160205	162970	Bd0173	hypothetical protein	NP_967187.1	0	4.88372	1.2017	7.32003	0	0	0	0	0	1	0.505423	3.89588e-08	0.000141342	11	20	3.3	20	23.874	7.12602
NC_005363	163152	163502	Bd0175	thioredoxin	NP_967188.1	0	18	0	49.0317	0	0	0	0	0	1	0.48433	4.46049e-14	1.61827e-10	0	17	0	17	13.0922	3.90782
NC_005363	163507	163947	Bd0176	hypothetical protein	NP_967189.1	0	50	0	112.484	0	1	0	1	0	0	0.514739	1.39399e-37	5.05741e-34	0	49	0	49	37.7363	11.2637
NC_005363	164001	164636	Bd0177	peptidyl-prolyl cis-trans isomerase	NP_967190.1	0	1596.4	2.37558	6351.13	0	1	0	1	0	0	0.47327	0	0	5	3990	1.5	3990	3076.66	918.337
NC_005363	164672	166972	Bd0178	glutamate-ammonia-ligase adenylyltransferase	NP_967191.1	0	38.9286	0.787937	47.5162	0	0	0	0	0	1	0.520209	4.50757e-74	1.63535e-70	6	108	1.8	108	87.7946	26.2054
NC_005363	166965	168350	Bd0179	adventurous gliding motility protein W	NP_967192.1	0	37.8571	1.30811	76.6939	0	1	0	1	0	0	0.520202	6.80115e-72	2.46746e-68	6	105	1.8	105	85.4843	25.5157
NC_005363	168364	169224	Bd0180	TonB-like protein	NP_967193.1	0	56	1.75478	163.436	0	1	0	1	0	0	0.506388	1.12972e-97	4.09861e-94	5	139	1.5	139	110.898	33.1015
NC_005363	169233	169649	Bd0181	adventurous gliding motility protein V	NP_967194.1	0	103.214	4.34783	699.184	0	1	0	1	0	0	0.491607	5.21636e-205	1.89249e-201	6	288	1.8	288	226.418	67.5822
NC_005363	169652	170389	Bd0182	adventurous gliding motility protein X	NP_967195.1	0	201.579	1.22835	524.013	0	1	0	1	0	0	0.47832	7.99745e-277	2.90147e-273	3	382	0.9	382	296.499	88.5006
NC_005363	170450	171334	Bd0183	hypothetical protein	NP_967196.1	0	172	0	195.609	0	1	0	1	0	0	0.496045	1.31787e-126	4.78123e-123	0	171	0	171	131.692	39.308
NC_005363	171513	171968	Bd0184	hypothetical protein	NP_967197.1	0	0	79.5195	195.368	1	1	0	0	1	0	0.480263	3.53005e-11	1.2807e-07	120	88	36	88	160.187	47.8133
NC_005363	171961	173418	Bd0186	cysteine desulfurase activator complex subunit	NP_967198.1	0	0	61.1395	149.285	1	1	0	0	1	0	0.482853	7.8931e-25	2.86362e-21	295	215	88.5	215	392.766	117.234
NC_005363	173461	174219	Bd0187	Iron-regulated ABC transporter ATPase subunit	NP_967199.1	0	0	77.6336	122.71	1	1	0	0	1	0	0.470356	0.000260839	0.946322	195	92	58.5	92	221.027	65.9731
NC_005363	174229	175488	Bd0188	transport protein involved in the [Fe-S]	NP_967200.1	0	0	69.3082	113.288	1	1	0	0	1	0	0.503968	1.35425e-06	0.00491322	289	141	86.7	141	331.155	98.8448
NC_005363	175494	176723	Bd0189	hypothetical protein	NP_967201.1	0	0	39.0615	97.1207	0	1	0	1	0	0	0.508943	8.6395e-15	3.13441e-11	159	118	47.7	118	213.326	63.6744
NC_005363	176720	177280	Bd0190	putative nitrogen-fixing protein NifU	NP_967202.1	0	0	165.361	346.476	1	1	0	0	1	0	0.522282	1.97178e-16	7.15362e-13	307	192	92.1	192	384.294	114.706
NC_005363	177287	177952	Bd0191	hypothetical protein	NP_967203.1	8.51167	0	770.861	89.6835	1	1	0	0	1	0	0.510511	3.21472e-85	1.1663e-81	1699	59	509.7	59	1353.89	404.114
NC_005363	177923	178480	Bd0192	hypothetical protein	NP_967204.1	120.786	0	1524.41	10.8856	1	0	1	0	0	0	0.528674	9.27247e-182	3.36405e-178	2815	6	844.5	6	2172.53	648.468
NC_005363	178462	180426	Bd0193	hypothetical protein	NP_967205.1	40.3963	0	1117.66	27.3054	1	0	1	0	0	0	0.523155	0	0	7268	53	2180.4	53	5638.11	1682.89
NC_005363	180584	182836	Bd0194	hypothetical protein	NP_967206.1	#DIV/0!	#DIV/0!	0	0	0	0	0	0	0	1	0.386152	#DIV/0!	#DIV/0!	0	0	0	0	0	0
NC_005363	183449	184855	Bd0197	exodeoxyribonuclease VII, large subunit	NP_967207.1	0	99.4231	3.00671	371.271	0	1	0	1	0	0	0.522388	0	0	14	516	4.2	516	408.168	121.832
NC_005363	184857	185081	Bd0198	exodeoxyribonuclease VII, small subunit	NP_967208.1	0	67.2	6.71498	751.396	0	1	0	1	0	0	0.475556	4.74172e-118	1.7203e-114	5	167	1.5	167	132.462	39.5379
NC_005363	185085	185954	Bd0199	geranyltranstransferase	NP_967209.1	0	55.8182	5.2099	356.071	0	1	0	1	0	0	0.51954	2.31955e-208	8.41533e-205	15	306	4.5	306	247.211	73.7888
NC_005363	185956	186732	Bd0200	hemolysin	NP_967210.1	0	163	0	211.071	0	1	0	1	0	0	0.485199	4.77595e-120	1.73271e-116	0	162	0	162	124.761	37.2392
NC_005363	186743	187702	Bd0201	alpha-beta hydrolase superfamily protein	NP_967211.1	0	32.2368	6.92482	257.308	0	1	0	1	0	0	0.535417	1.96602e-156	7.1327e-153	22	244	6.6	244	204.854	61.1458
NC_005363	187711	189033	Bd0202	aminopeptidase P	NP_967212.1	0	8.08752	93.1874	762.905	1	1	0	0	1	0	0.507181	0	0	408	997	122.4	997	1082.03	322.97
NC_005363	189076	190392	Bd0203	methyl-accepting chemotaxis protein	NP_967213.1	0	6.18182	3.44162	25.3666	0	0	0	0	0	1	0.492027	4.8664e-14	1.76553e-10	15	33	4.5	33	36.9662	11.0338
NC_005363	190690	192051	Bd0204	hypothetical protein	NP_967214.1	0	0	0.443721	4.45974	0	0	0	0	0	1	0.521292	0.000471435	1.71037	2	6	0.6	6	6.16103	1.83897
NC_005363	192048	192791	Bd0205	putative haloacid dehalogenase-like hydrolase	NP_967215.1	0	26.25	0.812296	55.7887	0	1	0	1	0	0	0.505376	1.69203e-29	6.13869e-26	2	41	0.6	41	33.1155	9.88448
NC_005363	192843	193298	Bd0206	hypothetical protein	NP_967216.1	0	80	2.65065	388.515	0	1	0	1	0	0	0.515351	5.62677e-125	2.04139e-121	4	175	1.2	175	137.853	41.147
NC_005363	193302	194936	Bd0208	hypothetical protein	NP_967217.1	17.5386	0	896.172	50.7728	1	1	0	0	1	0	0.518043	2.07045e-277	7.51159e-274	4849	82	1454.7	82	3797.5	1133.5
NC_005363	194933	199786	Bd0209	putative hemagglutinin/hemolysin-related	NP_967218.1	810.497	0	5213.53	6.25686	1	0	1	0	0	0	0.542439	0	0	83748	30	25124.4	30	64519.8	19258.2
NC_005363	199974	201020	Bd0210	hypothetical protein	NP_967219.1	0	0	4.90636	12.5699	0	0	0	0	0	1	0.545368	0.00808218	29.3221	17	13	5.1	13	23.1039	6.89615
NC_005363	201075	202166	Bd0211	rod shape-determining protein MreB	NP_967220.1	0	176.2	8.30148	1632.57	0	1	0	1	0	0	0.495421	0	0	30	1761	9	1761	1379.3	411.7
NC_005363	202226	202696	Bd0213	hypothetical protein	NP_967221.1	0	43.0851	17.9636	868.351	0	1	0	1	0	0	0.501062	5.67747e-266	2.05979e-262	28	404	8.4	404	332.695	99.3045
NC_005363	202767	203633	Bd0214	hypothetical protein	NP_967222.1	0	29.8077	4.87939	179.819	0	1	0	1	0	0	0.517878	2.37018e-99	8.59901e-96	14	154	4.2	154	129.382	38.6184
NC_005363	203630	205597	Bd0216	two-component sensor histidine kinase	NP_967223.1	0	9.63303	5.06694	53.4987	0	1	0	1	0	0	0.504065	4.58224e-49	1.66244e-45	33	104	9.9	104	105.508	31.4924
NC_005363	205755	206327	Bd0217	hypothetical protein	NP_967224.1	272.071	0	3346.06	10.6006	1	0	1	0	0	0	0.506108	0	0	6345	6	1903.5	6	4891.09	1459.91
NC_005363	206317	206829	Bd0218	putative DNA repair protein	NP_967225.1	22.15	0	171.998	5.92023	1	0	1	0	0	0	0.497076	3.00515e-19	1.09027e-15	292	3	87.6	3	227.188	67.8121
NC_005363	206828	207493	Bd0220	putative lipoprotein	NP_967226.1	0	15.1188	68.5109	1062.52	1	1	0	0	1	0	0.453453	0	0	151	699	45.3	699	654.609	195.391
NC_005363	207494	208747	Bd0221	hypothetical protein	NP_967227.1	0	7.96	19.2774	159.846	0	1	0	1	0	0	0.518341	1.90388e-81	6.90728e-78	80	198	24	198	214.096	63.9043
NC_005363	208916	209380	Bd0222	hypothetical protein	NP_967228.1	0	45.2	3.24918	243.837	0	1	0	1	0	0	0.486022	4.96462e-78	1.80116e-74	5	112	1.5	112	90.105	26.895
NC_005363	209451	209996	Bd0223	putative regulator for granula-associated	NP_967229.1	0	179.485	16.0495	3226.2	0	1	0	1	0	0	0.445055	0	0	29	1740	8.7	1740	1362.36	406.643
NC_005363	210192	210761	Bd0224	hypothetical protein	NP_967230.1	542.671	0	6710.91	10.6564	1	0	1	0	0	0	0.503509	0	0	12659	6	3797.7	6	9753.68	2911.32
NC_005363	210867	212750	Bd0225	hypothetical protein	NP_967231.1	61.9024	0	1389.45	22.0312	1	0	1	0	0	0	0.505308	0	0	8663	41	2598.9	41	6703.2	2000.8
NC_005363	212811	213449	Bd0226	hypothetical protein	NP_967232.1	0	0	16.551	36.4386	0	0	0	0	0	1	0.497653	0.00255299	9.26226	35	23	10.5	23	44.6674	13.3326
NC_005363	213467	214093	Bd0227	hypothetical protein	NP_967233.1	0	14.3243	22.1691	340.683	0	1	0	1	0	0	0.451356	2.45179e-112	8.89511e-109	46	211	13.8	211	197.923	59.077
NC_005363	214170	216245	Bd0228	serine protein kinase	NP_967234.1	40.488	0	4242.66	104.845	1	1	0	0	1	0	0.482659	0	0	29148	215	8744.4	215	22613.3	6749.72
NC_005363	216245	217342	Bd0229	hypothetical protein	NP_967235.1	81.8574	0	3528.39	42.4122	1	0	1	0	0	0	0.518215	0	0	12821	46	3846.3	46	9909.24	2957.76
NC_005363	217355	218884	Bd0231	putative sporulation protein R	NP_967236.1	73.9889	0	2191.25	29.1136	1	0	1	0	0	0	0.500654	0	0	11095	44	3328.5	44	8578.46	2560.54
NC_005363	218881	219243	Bd0232	putative translation initiation factor SUI1	NP_967237.1	0	0	2311.67	1653.8	1	1	0	0	1	0	0.471074	1.02471e-13	3.71765e-10	2777	593	833.1	593	2595.33	774.667
NC_005363	219262	220017	Bd0233	two-component response regulator	NP_967238.1	0	9	231.827	2107.74	1	1	0	0	1	0	0.46164	0	0	580	1574	174	1574	1658.86	495.143
NC_005363	220077	220889	Bd0234	anthranilate synthase component II	NP_967239.1	0	7.26351	72.1055	534.197	1	1	0	0	1	0	0.501845	4.53926e-163	1.64684e-159	194	429	58.2	429	479.79	143.21
NC_005363	220904	222421	Bd0235	ATP-dependent RNA helicase	NP_967240.1	0	4.15842	12.7399	55.353	0	1	0	1	0	0	0.529644	5.09631e-22	1.84894e-18	64	83	19.2	83	113.209	33.7911
NC_005363	222472	223413	Bd0236	cytosine deaminase	NP_967241.1	0	20.3571	1.92467	60.1828	0	1	0	1	0	0	0.541401	2.07702e-36	7.53542e-33	6	56	1.8	56	47.748	14.252
NC_005363	223413	224198	Bd0237	hypothetical protein	NP_967242.1	0	110	0.384445	182.895	0	1	0	1	0	0	0.510178	2.58927e-104	9.39389e-101	1	142	0.3	142	110.128	32.8716
NC_005363	224207	225199	Bd0238	hypothetical protein	NP_967243.1	0	11.25	0.608608	17.3314	0	0	0	0	0	1	0.519637	5.66257e-12	2.05438e-08	2	17	0.6	17	14.6324	4.36756
NC_005363	225373	225573	Bd0239	30S ribosomal protein S21	NP_967244.1	0	258.636	6.01341	2860.8	0	1	0	1	0	0	0.383085	0	0	4	568	1.2	568	440.513	131.487
NC_005363	225666	226112	Bd0240	hypothetical protein	NP_967245.1	0	300	2.02801	1288.66	0	1	0	1	0	0	0.465324	0	0	3	569	0.9	569	440.513	131.487
NC_005363	226127	227995	Bd0241	DNA primase	NP_967246.1	0	150.769	2.26348	424.119	0	1	0	1	0	0	0.514714	0	0	14	783	4.2	783	613.792	183.208
NC_005363	228010	229839	Bd0242	RNA polymerase sigma factor RpoD	NP_967247.1	0	91.1264	19.4844	1834.42	0	1	0	1	0	0	0.479781	0	0	118	3316	35.4	3316	2644.62	789.379
NC_005363	230352	230708	Bd0243	hypothetical protein	NP_967248.1	0	169.231	0.846426	621.028	0	1	0	1	0	0	0.492997	2.01452e-160	7.30868e-157	1	219	0.3	219	169.428	50.5717
NC_005363	230742	231269	Bd0244	hypothetical protein	NP_967249.1	0	34.7368	1.7169	124.628	0	1	0	1	0	0	0.498106	6.05713e-46	2.19753e-42	3	65	0.9	65	52.3687	15.6313
NC_005363	231411	232775	Bd0245	short-chain fatty acids transporter	NP_967250.1	0	36.875	0.442746	43.016	0	0	0	0	0	1	0.527473	6.5178e-42	2.36466e-38	2	58	0.6	58	46.2077	13.7923
NC_005363	232891	233226	Bd0246	hypothetical protein	NP_967251.1	0	0	0.899327	9.03893	0	0	0	0	0	1	0.470238	0.0134214	48.6929	1	3	0.3	3	3.08051	0.919486
NC_005363	233284	234054	Bd0247	hypothetical protein	NP_967252.1	0	6.96203	9.01427	70.9046	0	1	0	1	0	0	0.472114	8.20876e-23	2.97814e-19	23	54	6.9	54	59.2999	17.7001
NC_005363	234051	234404	Bd0248	hypothetical protein	NP_967253.1	0	0	14.5112	8.57932	0	0	0	0	0	1	0.502825	0.395908	1436.35	17	3	5.1	3	15.4026	4.59743
NC_005363	234407	235030	Bd0249	hypothetical protein	NP_967254.1	0	0	2.90552	0	0	0	0	0	0	1	0.533654	0.180816	655.999	6	0	1.8	0	4.62077	1.37923
NC_005363	235031	236005	Bd0250	hypothetical protein	NP_967255.1	0	0	12.3969	0	0	0	0	0	0	1	0.535385	0.000549595	1.99393	40	0	12	0	30.8051	9.19486
NC_005363	236225	239695	Bd0251	hypothetical protein	NP_967256.1	0	0	1.74113	0.874987	0	0	0	0	0	1	0.519447	0.257042	932.55	20	3	6	3	17.713	5.28705
NC_005363	239670	240182	Bd0252	hypothetical protein	NP_967257.1	0	0	14.7258	3.94682	0	0	0	0	0	1	0.528265	0.0543473	197.172	25	2	7.5	2	20.7935	6.20653
NC_005363	240179	241618	Bd0253	DNA methylation and regulatory protein Ada	NP_967258.1	0	0	13.0103	2.81211	0	0	0	0	0	1	0.515972	0.00108212	3.92593	62	4	18.6	4	50.8285	15.1715
NC_005363	241701	243236	Bd0254	excinuclease ABC subunit C	NP_967259.1	0	9.375	0.393456	9.22724	0	0	0	0	0	1	0.511719	8.61682e-10	3.12618e-06	2	14	0.6	14	12.3221	3.67795
NC_005363	243257	245635	Bd0255	ATP dependent helicase	NP_967260.1	0	16.7857	0.762103	19.5748	0	0	0	0	0	1	0.517444	3.19991e-29	1.16093e-25	6	46	1.8	46	40.0467	11.9533
NC_005363	245742	246716	Bd0256	hypothetical protein	NP_967261.1	0	27.2727	1.23969	61.2608	0	1	0	1	0	0	0.509744	1.54141e-40	5.59223e-37	4	59	1.2	59	48.5181	14.4819
NC_005363	246713	247468	Bd0257	hypothetical protein	NP_967262.1	0	81.5385	0.399701	140.606	0	1	0	1	0	0	0.47619	2.4758e-77	8.98221e-74	1	105	0.3	105	81.6336	24.3664
NC_005363	247520	247792	Bd0258	peptidyl-prolyl cis-trans isomerase C	NP_967263.1	0	30	0	107.54	0	1	0	1	0	0	0.509158	6.40294e-23	2.32299e-19	0	29	0	29	22.3337	6.66628
NC_005363	247795	249078	Bd0259	hypothetical protein	NP_967264.1	0	6.73913	2.82406	23.6533	0	0	0	0	0	1	0.535826	8.56422e-14	3.1071e-10	12	30	3.6	30	32.3454	9.65461
NC_005363	249122	249925	Bd0260	hypothetical protein	NP_967265.1	0	18.4	1.87919	56.6619	0	1	0	1	0	0	0.471393	2.01922e-29	7.32572e-26	5	45	1.5	45	38.5064	11.4936
NC_005363	249935	251350	Bd0262	chemotaxis protein	NP_967266.1	0	5.51724	3.4144	22.1632	0	0	0	0	0	1	0.518362	2.53181e-12	9.1854e-09	16	31	4.8	31	36.196	10.804
NC_005363	251519	252796	Bd0263	hypothetical protein	NP_967267.1	0	9.375	0.472886	11.09	0	0	0	0	0	1	0.50939	8.61682e-10	3.12618e-06	2	14	0.6	14	12.3221	3.67795
NC_005363	252777	253664	Bd0264	hypothetical protein	NP_967268.1	0	21.25	0.680572	37.6215	0	0	0	0	0	1	0.504505	1.18189e-23	4.28789e-20	2	33	0.6	33	26.9545	8.0455
NC_005363	253815	254369	Bd0265	hypothetical protein	NP_967269.1	0	25	1.08892	71.1388	0	1	0	1	0	0	0.526126	4.89062e-28	1.77432e-24	2	39	0.6	39	31.5753	9.42473
NC_005363	254423	254839	Bd0266	glycine cleavage system protein H homologue	NP_967270.1	0	557.5	1.44928	2163.1	0	1	0	1	0	0	0.484412	0	0	2	891	0.6	891	687.725	205.275
NC_005363	254914	256326	Bd0267	hypothetical protein	NP_967271.1	0	121.29	1.49697	268.673	0	1	0	1	0	0	0.500354	3.32412e-267	1.20599e-263	7	375	2.1	375	294.189	87.8109
NC_005363	256358	256696	Bd0268	regulatory protein P-II for glutamine	NP_967272.1	0	151	0	447.947	0	1	0	1	0	0	0.501475	2.66497e-111	9.66851e-108	0	150	0	150	115.519	34.4807
NC_005363	256766	257551	Bd0269	hypothetical protein	NP_967273.1	0	118.462	0.384445	197.062	0	1	0	1	0	0	0.489822	2.48311e-112	9.00871e-109	1	153	0.3	153	118.6	35.4002
NC_005363	257544	258026	Bd0271	rRNA methyltransferase	NP_967274.1	0	42.5	1.25124	140.431	0	1	0	1	0	0	0.530021	1.75671e-48	6.37333e-45	2	67	0.6	67	53.1389	15.8611
NC_005363	258157	260826	Bd0272	preprotein translocase subunit SecA	NP_967275.1	0	245.979	3.28204	904.299	0	1	0	1	0	0	0.498876	0	0	29	2385	8.7	2385	1859.09	554.91
NC_005363	260827	261663	Bd0273	hypothetical protein	NP_967276.1	0	57.7419	2.52714	215.293	0	1	0	1	0	0	0.517324	6.9155e-124	2.50894e-120	7	178	2.1	178	142.474	42.5262
NC_005363	261644	262243	Bd0274	hypothetical protein	NP_967277.1	0	0	51.8732	172.101	1	1	0	0	1	0	0.508333	8.29328e-20	3.0088e-16	103	102	30.9	102	157.876	47.1237
NC_005363	262330	262773	Bd0275	putative lipoprotein	NP_967278.1	16.85	0	3285.12	193.808	1	1	0	0	1	0	0.497748	1.28813e-274	4.67334e-271	4827	85	1448.1	85	3782.87	1129.13
NC_005363	262778	263470	Bd0276	hypothetical protein	NP_967279.1	5.43137	0	401.154	73.0418	1	1	0	0	1	0	0.535354	8.77212e-40	3.18253e-36	920	50	276	50	747.025	222.975
NC_005363	263472	264128	Bd0277	hypothetical protein	NP_967280.1	0	7.40157	17.9373	143.302	0	1	0	1	0	0	0.499239	2.02031e-38	7.32967e-35	39	93	11.7	93	101.657	30.343
NC_005363	264195	264719	Bd0278	hypothetical protein	NP_967281.1	0	106.316	1.72671	387.589	0	1	0	1	0	0	0.48381	4.96969e-145	1.803e-141	3	201	0.9	201	157.106	46.8938
NC_005363	264793	266289	Bd0279	long-chain fatty-acid-CoA ligase	NP_967282.1	0	86.3158	0.605559	110.23	0	1	0	1	0	0	0.516366	2.37375e-117	8.61197e-114	3	163	0.9	163	127.841	38.1587
NC_005363	266307	267317	Bd0280	3-oxoacyl-(acyl-carrier-protein) synthase III	NP_967283.1	0	144	0	143.192	0	1	0	1	0	0	0.515331	3.37691e-106	1.22514e-102	0	143	0	143	110.128	32.8716
NC_005363	267462	268211	Bd0281	3-oxoacyl-(acyl carrier protein) reductase	NP_967284.1	0	283.929	2.41739	1071.75	0	1	0	1	0	0	0.481333	0	0	6	794	1.8	794	616.103	183.897
NC_005363	268268	269248	Bd0282	putative lysophospholipase	NP_967285.1	0	65.8621	4.92842	393.18	0	1	0	1	0	0	0.503568	9.63199e-262	3.49449e-258	16	381	4.8	381	305.741	91.259
NC_005363	269245	270021	Bd0283	putative carboxylesterase	NP_967286.1	0	90.7692	0.388898	152.44	0	1	0	1	0	0	0.509653	4.37725e-86	1.58807e-82	1	117	0.3	117	90.8752	27.1248
NC_005363	270170	270706	Bd0284	hypothetical protein	NP_967287.1	0	391	0	735.233	0	1	0	1	0	0	0.465549	4.15957e-286	1.50909e-282	0	390	0	390	300.35	89.6499
NC_005363	270722	271600	Bd0285	SCO1/SenC family protein	NP_967288.1	0	287	0	329.391	0	1	0	1	0	0	0.493743	2.21892e-210	8.05024e-207	0	286	0	286	220.257	65.7433
NC_005363	271607	272563	Bd0286	cytochrome c oxidase, subunit II	NP_967289.1	0	163.2	1.57876	430.544	0	1	0	1	0	0	0.470219	9.57407e-293	3.47347e-289	5	407	1.5	407	317.293	94.7071
NC_005363	272574	274181	Bd0287	cytochrome c oxidase subunit I	NP_967290.1	0	236.452	1.31543	460.85	0	1	0	1	0	0	0.491915	0	0	7	732	2.1	732	569.125	169.875
NC_005363	274168	274833	Bd0288	cytochrome c oxidase subunit III	NP_967291.1	0	188.235	3.62972	971.318	0	1	0	1	0	0	0.489489	0	0	8	639	2.4	639	498.273	148.727
NC_005363	274837	275172	Bd0289	hypothetical protein	NP_967292.1	0	293.684	2.69798	1678.23	0	1	0	1	0	0	0.502976	0	0	3	557	0.9	557	431.272	128.728
NC_005363	275180	276058	Bd0290	protoheme IX farnesyltransferase	NP_967293.1	0	256.25	0.68754	471.053	0	1	0	1	0	0	0.507395	1.25777e-297	4.56317e-294	2	409	0.6	409	316.523	94.4772
NC_005363	276086	276766	Bd0291	maleylacetoacetate isomerase / glutathione	NP_967294.1	0	90	0	132.305	0	1	0	1	0	0	0.488987	8.23907e-67	2.98914e-63	0	89	0	89	68.5414	20.4586
NC_005363	276807	277532	Bd0292	hypothetical protein	NP_967295.1	0	95	0	131.077	0	1	0	1	0	0	0.466942	1.84753e-70	6.70285e-67	0	94	0	94	72.3921	21.6079
NC_005363	277563	278144	Bd0293	hypothetical protein	NP_967296.1	0	266.579	11.4224	3522.39	0	1	0	1	0	0	0.482818	0	0	22	2025	6.6	2025	1576.45	470.547
NC_005363	278168	279148	Bd0294	fumarylacetoacetate hydrolase family protein	NP_967297.1	0	17.537	96.1043	1711	1	1	0	0	1	0	0.519878	0	0	312	1658	93.6	1658	1517.15	452.847
NC_005363	279177	279746	Bd0295	hypothetical protein	NP_967298.1	0	0	1228.31	729.965	1	1	0	0	1	0	0.489474	8.11366e-23	2.94364e-19	2317	411	695.1	411	2100.91	627.09
NC_005363	280169	285637	Bd0296	putative lipoprotein	NP_967299.1	0	11.8605	0.607774	9.25544	0	0	0	0	0	1	0.525507	6.77214e-28	2.45693e-24	11	50	3.3	50	46.9778	14.0222
NC_005363	285634	287652	Bd0297	bifunctional penicillin-binding protein	NP_967300.1	0	26.8421	0.448995	25.0708	0	0	0	0	0	1	0.536404	5.12586e-35	1.85966e-31	3	50	0.9	50	40.8168	12.1832
NC_005363	287653	288060	Bd0298	putative stress-induced protein OsmC	NP_967301.1	0	73.0769	0.740622	233.24	0	1	0	1	0	0	0.519608	2.625e-69	9.52351e-66	1	94	0.3	94	73.1622	21.8378
NC_005363	288113	288616	Bd0299	two-component response regulator	NP_967302.1	0	160.769	0.599552	417.799	0	1	0	1	0	0	0.486111	2.07781e-152	7.5383e-149	1	208	0.3	208	160.957	48.0432
NC_005363	288628	292026	Bd0300	sensory transduction histidine kinase	NP_967303.1	0	44.2857	1.15571	64.3336	0	1	0	1	0	0	0.523978	3.5518e-145	1.28859e-141	13	216	3.9	216	176.359	52.6406
NC_005363	292033	292344	Bd0301	hypothetical protein	NP_967304.1	0	96.8421	2.90552	593.788	0	1	0	1	0	0	0.458333	6.41033e-132	2.32567e-128	3	183	0.9	183	143.244	42.7561
NC_005363	292438	293355	Bd0302	phosphonates-binding protein	NP_967305.1	0	34.5161	2.30416	116.896	0	1	0	1	0	0	0.518519	1.36061e-71	4.93629e-68	7	106	2.1	106	87.0245	25.9755
NC_005363	293574	293990	Bd0303	regulator of nucleoside diphosphate kinase	NP_967306.1	0	38.9222	78.2609	3153.61	1	1	0	0	1	0	0.498801	0	0	108	1299	32.4	1299	1083.57	323.429
NC_005363	293987	294367	Bd0304	cell wall-associated hydrolase	NP_967307.1	0	35.4412	33.3105	1278.07	0	1	0	1	0	0	0.501312	1.14537e-307	4.15542e-304	42	481	12.6	481	402.777	120.223
NC_005363	294495	295475	Bd0305	quinone oxidoreductase	NP_967308.1	0	44.4118	2.46421	154.795	0	1	0	1	0	0	0.552497	1.74325e-102	6.32453e-99	8	150	2.4	150	121.68	36.3197
NC_005363	295482	296408	Bd0306	carboxypeptidase	NP_967309.1	0	20	1.30388	46.9595	0	0	0	0	0	1	0.518878	6.2799e-29	2.27835e-25	4	43	1.2	43	36.196	10.804
NC_005363	296463	297362	Bd0307	streptomycin resistance protein	NP_967310.1	0	7.89474	1.00725	15.7478	0	0	0	0	0	1	0.533333	5.97339e-09	2.16715e-05	3	14	0.9	14	13.0922	3.90782
NC_005363	297450	298064	Bd0308	hypothetical protein	NP_967311.1	0	0	8.35278	6.58445	0	0	0	0	0	1	0.510569	0.66787	2423.03	17	4	5.1	4	16.1727	4.8273
NC_005363	298061	298885	Bd0309	putative pirin-related protein	NP_967312.1	0	0	98.527	51.5383	1	1	0	0	1	0	0.523636	7.05579e-05	0.255984	269	42	80.7	42	239.51	71.4901
NC_005363	298866	299336	Bd0310	hypothetical protein	NP_967313.1	0	0	32.7195	88.1247	0	1	0	1	0	0	0.462845	8.69608e-07	0.00315494	51	41	15.3	41	70.8518	21.1482
NC_005363	299388	300551	Bd0311	benzoate membrane transport protein	NP_967314.1	0	33.2353	2.0768	97.4092	0	1	0	1	0	0	0.569588	6.28274e-75	2.27938e-71	8	112	2.4	112	92.4154	27.5846
NC_005363	300552	301169	Bd0312	glucose inhibited division protein B	NP_967315.1	0	13	0	19.6575	0	0	0	0	0	1	0.488673	2.28889e-10	8.3041e-07	0	12	0	12	9.24154	2.75846
NC_005363	301366	302130	Bd0314	hypothetical protein	NP_967316.1	0	0	1.97499	13.2335	0	0	0	0	0	1	0.520261	5.80311e-05	0.210537	5	10	1.5	10	11.5519	3.44807
NC_005363	302192	302689	Bd0315	thiol peroxidase	NP_967317.1	0	79.7059	4.8542	548.87	0	1	0	1	0	0	0.508032	1.04889e-189	3.80538e-186	8	270	2.4	270	214.096	63.9043
NC_005363	302718	304139	Bd0316	ATP-dependent RNA helicase	NP_967318.1	0	38	0	26.3413	0	0	0	0	0	1	0.538678	8.59831e-29	3.11947e-25	0	37	0	37	28.4948	8.50525
NC_005363	304173	304499	Bd0317	hypothetical protein	NP_967319.1	0	60	0	182.658	0	1	0	1	0	0	0.507645	6.75122e-45	2.44934e-41	0	59	0	59	45.4376	13.5624
NC_005363	304500	304859	Bd0318	hypothetical protein	NP_967320.1	0	46.9231	0.839372	168.727	0	1	0	1	0	0	0.516667	1.76057e-44	6.38735e-41	1	60	0.3	60	46.9778	14.0222
NC_005363	304861	305466	Bd0319	hypothetical protein	NP_967321.1	0	74	0	121.951	0	1	0	1	0	0	0.513201	3.96805e-55	1.43961e-51	0	73	0	73	56.2194	16.7806
NC_005363	305665	305979	Bd0320	RNA-binding protein	NP_967322.1	0	10.2046	2184.29	22432.6	1	1	0	0	1	0	0.485714	0	0	2277	6980	683.1	6980	7129.08	2127.92
NC_005363	306046	306267	Bd0321	translation initiation factor IF-1	NP_967323.1	0	29.0973	774.491	22778.1	1	1	0	0	1	0	0.463964	0	0	569	4995	170.7	4995	4284.99	1279.01
NC_005363	306292	307539	Bd0322	D-amino acid dehydrogenase	NP_967324.1	0	36.1938	22.5178	847.689	0	1	0	1	0	0	0.526442	0	0	93	1045	27.9	1045	876.406	261.594
NC_005363	307619	308269	Bd0323	putative secreted protein	NP_967325.1	0	0	20.4234	60.6483	0	1	0	1	0	0	0.511521	2.0269e-07	0.00073536	44	39	13.2	39	63.9207	19.0793
NC_005363	308387	309625	Bd0324	putative ATP-dependent RNA helicase	NP_967326.1	0	58	0	46.5735	0	0	0	0	0	1	0.488297	1.95791e-43	7.10331e-40	0	57	0	57	43.8973	13.1027
NC_005363	309646	309993	Bd0325	arsenate reductase	NP_967327.1	0	10	0	26.1817	0	0	0	0	0	1	0.520115	3.99414e-08	0.000144907	0	9	0	9	6.93116	2.06884
NC_005363	309996	310544	Bd0326	putative vitamin B12 transport protein	NP_967328.1	0	29.2308	0.550408	68.2283	0	1	0	1	0	0	0.510018	1.18328e-27	4.29295e-24	1	37	0.3	37	29.2649	8.73512
NC_005363	310754	311509	Bd0327	hypothetical protein	NP_967329.1	0	0	12.7904	21.4256	0	0	0	0	0	1	0.48545	0.0884495	320.895	32	16	9.6	16	36.9662	11.0338
NC_005363	311506	313143	Bd0328	rhs family protein	NP_967330.1	0	0	15.3116	13.597	0	0	0	0	0	1	0.508547	0.620212	2250.13	83	22	24.9	22	80.8635	24.1365
NC_005363	313143	313475	Bd0329	steroid delta-isomerase domain-containing	NP_967331.1	0	6.03448	14.5189	103.364	0	1	0	1	0	0	0.486486	3.88473e-14	1.40938e-10	16	34	4.8	34	38.5064	11.4936
NC_005363	313845	314348	Bd0330	hypothetical protein	NP_967332.1	0	0	35.3735	76.3287	0	1	0	1	0	0	0.543651	0.00015108	0.548118	59	38	17.7	38	74.7025	22.2975
NC_005363	314345	315454	Bd0331	naringenin-chalcone synthase	NP_967333.1	0	8.23529	2.17783	24.625	0	0	0	0	0	1	0.534234	2.64262e-14	9.58742e-11	8	27	2.4	27	26.9545	8.0455
NC_005363	315499	316788	Bd0332	NADH dehydrogenase	NP_967334.1	0	32.2727	0.936974	54.9343	0	1	0	1	0	0	0.505426	1.55396e-48	5.63776e-45	4	70	1.2	70	56.9895	17.0105
NC_005363	316952	318295	Bd0333	ampG protein	NP_967335.1	0	0	14.6141	21.0908	0	0	0	0	0	1	0.550595	0.10268	372.522	65	28	19.5	28	71.6219	21.3781
NC_005363	318292	319935	Bd0334	hypothetical protein	NP_967336.1	0	0	64.8829	65.8896	1	1	0	0	1	0	0.491484	0.889036	3225.42	353	107	105.9	107	354.259	105.741
NC_005363	319956	320411	Bd0335	acetyltransferase	NP_967337.1	9.995	0	439.345	42.1817	1	0	1	0	0	0	0.5	4.59567e-36	1.66731e-32	663	19	198.9	19	525.228	156.772
NC_005363	321102	321575	Bd0336	FKBP-type peptidyl-prolyl cis-trans isomerase	NP_967338.1	0	139.73	5.73748	1102.06	0	1	0	1	0	0	0.50211	0	0	9	516	2.7	516	404.317	120.683
NC_005363	321775	322260	Bd0338	putative nucleotide-binding protein	NP_967339.1	0	26.0976	14.9222	443.689	0	1	0	1	0	0	0.444444	2.86565e-132	1.03966e-128	24	213	7.2	213	182.52	54.4796
NC_005363	322390	322752	Bd0339	RNA-binding protein	NP_967340.1	14.3936	0	6866.76	476.897	1	1	0	0	1	0	0.564738	0	0	8249	171	2474.7	171	6484.48	1935.52
NC_005363	322819	323418	Bd0340	lipase/acylhydrolase domain-containing protein	NP_967341.1	0	0	36.2609	107.985	0	1	0	1	0	0	0.473333	2.52463e-11	9.15935e-08	72	64	21.6	64	104.737	31.2625
NC_005363	323415	324080	Bd0341	ABC-type transporter, ATP-binding protein	NP_967342.1	0	4.93671	10.4354	57.7623	0	1	0	1	0	0	0.540541	2.9512e-13	1.07069e-09	23	38	6.9	38	46.9778	14.0222
NC_005363	324080	326629	Bd0342	ABC-type transport system, permease component.	NP_967343.1	0	21.5217	1.422	38.9064	0	0	0	0	0	1	0.518431	5.30105e-61	1.92322e-57	12	98	3.6	98	84.7141	25.2859
NC_005363	326676	327692	Bd0344	putative translation factor related to Sua5	NP_967344.1	0	46.4286	1.78274	128.411	0	1	0	1	0	0	0.53589	2.48489e-89	9.01519e-86	6	129	1.8	129	103.967	31.0327
NC_005363	327682	328566	Bd0345	Na/H antiporter	NP_967345.1	0	16.3158	1.02432	34.3173	0	0	0	0	0	1	0.515254	1.80167e-20	6.53646e-17	3	30	0.9	30	25.4142	7.58576
NC_005363	328563	329156	Bd0346	hypothetical protein	NP_967346.1	0	24.5455	2.03484	90.3284	0	1	0	1	0	0	0.488215	3.513e-36	1.27452e-32	4	53	1.2	53	43.8973	13.1027
NC_005363	329202	330077	Bd0347	hypothetical protein	NP_967347.1	0	19.2308	0.344947	27.7359	0	0	0	0	0	1	0.507991	4.081e-18	1.48059e-14	1	24	0.3	24	19.2532	5.74679
NC_005363	330113	330877	Bd0348	acyltransferase	NP_967348.1	0	57.6923	0.394999	97.9276	0	1	0	1	0	0	0.535948	1.04284e-54	3.78344e-51	1	74	0.3	74	57.7596	17.2404
NC_005363	330910	331980	Bd0349	DNA polymerase IV	NP_967349.1	0	7.36721	39.782	300.589	0	1	0	1	0	0	0.526611	7.37964e-123	2.67733e-119	141	318	42.3	318	353.489	105.511
NC_005363	332047	332169	Bd0350	hypothetical protein	NP_967350.1	0	9.28571	14.7402	205.764	0	1	0	1	0	0	0.479675	2.35019e-14	8.52649e-11	6	25	1.8	25	23.874	7.12602
NC_005363	332243	332365	Bd0351	hypothetical protein	NP_967351.1	0	15.3846	2.4567	156.381	0	1	0	1	0	0	0.487805	1.94494e-14	7.05625e-11	1	19	0.3	19	15.4026	4.59743
NC_005363	332491	332628	Bd0354	hypothetical protein	NP_967352.1	0	5.35714	13.138	102.703	0	1	0	1	0	0	0.413043	5.82362e-07	0.00211281	6	14	1.8	14	15.4026	4.59743
NC_005363	332610	332969	Bd0355	putative arsenate reductase	NP_967353.1	0	44	0	120.921	0	1	0	1	0	0	0.45	3.44556e-33	1.25005e-29	0	43	0	43	33.1155	9.88448
NC_005363	332962	334017	Bd0356	putative arginase (fragment)	NP_967354.1	0	13.7931	4.57839	75.7353	0	1	0	1	0	0	0.528409	3.68483e-44	1.33686e-40	16	79	4.8	79	73.1622	21.8378
NC_005363	334166	335788	Bd0357	peptide ABC transporter periplasmic protein	NP_967355.1	0	74.1176	7.81966	628.125	0	1	0	1	0	0	0.460875	0	0	42	1007	12.6	1007	807.865	241.135
NC_005363	335842	336873	Bd0358	peptide ABC transporter, permease protein	NP_967356.1	0	194.737	0.878413	361.978	0	1	0	1	0	0	0.494186	2.32827e-267	8.44698e-264	3	369	0.9	369	286.488	85.5122
NC_005363	336870	337889	Bd0360	peptide ABC transporter permease	NP_967357.1	0	140.299	5.62873	931.967	0	1	0	1	0	0	0.502941	0	0	19	939	5.7	939	737.783	220.217
NC_005363	338050	338643	Bd0361	hypothetical protein	NP_967358.1	0	224	0	380.061	0	1	0	1	0	0	0.476431	1.7079e-164	6.19625e-161	0	223	0	223	171.739	51.2614
NC_005363	338751	339635	Bd0362	hypothetical protein	NP_967359.1	0	0	8.87743	29.7416	0	0	0	0	0	1	0.518644	3.66292e-06	0.0132891	26	26	7.8	26	40.0467	11.9533
NC_005363	339740	341728	Bd0364	arginine decarboxylase	NP_967360.1	0	34.2	4.55768	173.562	0	1	0	1	0	0	0.517345	1.59808e-218	5.79783e-215	30	341	9	341	285.718	85.2824
NC_005363	341827	344217	Bd0365	leucyl-rRNA synthetase	NP_967361.1	0	22.234	3.53863	88.0681	0	1	0	1	0	0	0.519866	4.57601e-125	1.66018e-121	28	208	8.4	208	181.75	54.2497
NC_005363	344692	345723	Bd0367	two component response regulator	NP_967362.1	54.2385	0	687.212	11.7716	1	0	1	0	0	0	0.521318	1.90771e-148	6.92119e-145	2347	12	704.1	12	1816.73	542.267
NC_005363	345768	346805	Bd0368	cation efflux system protein	NP_967363.1	0	0	167.389	45.839	1	0	1	0	0	0	0.537572	5.87286e-20	2.13067e-16	575	47	172.5	47	479.02	142.98
NC_005363	346843	347472	Bd0370	hypothetical protein	NP_967364.1	0	0	13.43	43.3869	0	0	0	0	0	1	0.484127	4.203e-06	0.0152485	28	27	8.4	27	42.3571	12.6429
NC_005363	347555	347863	Bd0371	hypothetical protein	NP_967365.1	0	0	30.3152	22.9337	0	0	0	0	0	1	0.553398	0.503508	1826.73	31	7	9.3	7	29.2649	8.73512
NC_005363	347866	348153	Bd0372	hypothetical protein	NP_967366.1	0	0	111.217	161.696	1	1	0	0	1	0	0.506944	0.0330056	119.744	106	46	31.8	46	117.06	34.9405
NC_005363	348261	349205	Bd0373	hypothetical protein	NP_967367.1	0	0	397.463	679.192	1	1	0	0	1	0	0.518519	1.11479e-28	4.04445e-25	1243	634	372.9	634	1445.53	431.469
NC_005363	349213	349710	Bd0374	putative transcriptional regulator PhoB-like	NP_967368.1	0	0	1732.95	1386.4	1	1	0	0	1	0	0.473896	1.55582e-07	0.000564453	2856	682	856.8	682	2724.71	813.286
NC_005363	349891	350628	Bd0375	hypothetical protein	NP_967369.1	26.6444	0	1307.78	48.0116	1	0	1	0	0	0	0.51355	2.59648e-192	9.42003e-189	3194	35	958.2	35	2486.74	742.255
NC_005363	350642	352339	Bd0376	putative extracellular serine protease	NP_967370.1	228.905	0	2715.12	11.3279	1	0	1	0	0	0	0.537102	0	0	15257	19	4577.1	19	11764.5	3511.52
NC_005363	352336	353466	Bd0377	hypothetical protein	NP_967371.1	48.7625	0	346.525	6.26571	1	0	1	0	0	0	0.54023	9.96296e-83	3.61456e-79	1297	7	389.1	7	1004.25	299.753
NC_005363	353681	354550	Bd0378	hypothetical protein	NP_967372.1	29.4971	0	1194.11	39.5635	1	0	1	0	0	0	0.528736	1.37893e-208	5.00274e-205	3438	34	1031.4	34	2673.89	798.114
NC_005363	354669	355331	Bd0379	phosphoglycolate phosphatase	NP_967373.1	0	8.4	2.27884	30.5388	0	0	0	0	0	1	0.505279	1.24283e-11	4.50898e-08	5	20	1.5	20	19.2532	5.74679
NC_005363	355358	355873	Bd0380	outer membrane protein A	NP_967374.1	0	0	0.585608	0	0	0	0	0	0	1	0.55814	0.584834	2121.78	1	0	0.3	0	0.770128	0.229872
NC_005363	355969	356640	Bd0381	O-methyltransferase	NP_967375.1	0	7.19346	53.51	396.206	1	1	0	0	1	0	0.505952	1.05333e-100	3.82149e-97	119	263	35.7	263	294.189	87.8109
NC_005363	356810	357901	Bd0382	hypothetical protein	NP_967376.1	0	0	4.98089	20.3955	0	0	0	0	0	1	0.501832	1.49391e-06	0.0054199	18	22	5.4	22	30.8051	9.19486
NC_005363	357944	358741	Bd0383	hypothetical protein	NP_967377.1	0	29.4118	3.02931	125.594	0	1	0	1	0	0	0.478697	1.60654e-65	5.82852e-62	8	99	2.4	99	82.4037	24.5963
NC_005363	358792	361977	Bd0384	DNA polymerase III, alpha chain	NP_967378.1	0	0	3.4144	8.26157	0	0	0	0	0	1	0.530446	0.00039108	1.41884	36	26	10.8	26	47.748	14.252
NC_005363	361970	363232	Bd0385	hypothetical protein	NP_967379.1	0	0	8.13453	22.4434	0	0	0	0	0	1	0.535234	3.32889e-05	0.120772	34	28	10.2	28	47.748	14.252
NC_005363	363240	363962	Bd0386	recA protein	NP_967380.1	0	17.377	7.10506	147.023	0	1	0	1	0	0	0.488243	1.37658e-61	4.99423e-58	17	105	5.1	105	93.9557	28.0443
NC_005363	364036	364680	Bd0387	hypothetical protein	NP_967381.1	0	33.9286	2.81092	147.538	0	1	0	1	0	0	0.510078	6.56779e-64	2.38279e-60	6	94	1.8	94	77.0128	22.9872
NC_005363	364754	365671	Bd0388	hypothetical protein	NP_967382.1	0	58.6364	1.31666	141.157	0	1	0	1	0	0	0.493464	9.42218e-91	3.41837e-87	4	128	1.2	128	101.657	30.343
NC_005363	365668	366159	Bd0389	6-O-methylguanine-DNA methyltransferase	NP_967383.1	0	24.6154	0.614175	63.7869	0	1	0	1	0	0	0.5	2.96158e-23	1.07446e-19	1	31	0.3	31	24.6441	7.35589
NC_005363	366206	366625	Bd0390	hypothetical protein	NP_967384.1	0	0	0.719462	9.64152	0	0	0	0	0	1	0.519048	0.00244605	8.87428	1	4	0.3	4	3.85064	1.14936
NC_005363	366748	367767	Bd0391	hypothetical protein	NP_967385.1	0	6.92308	0.296249	7.94008	0	0	0	0	0	1	0.52549	2.61599e-06	0.0094908	1	8	0.3	8	6.93116	2.06884
NC_005363	367848	368507	Bd0392	hypothetical protein	NP_967386.1	0	13	0	18.4065	0	0	0	0	0	1	0.531818	2.28889e-10	8.3041e-07	0	12	0	12	9.24154	2.75846
NC_005363	368504	369265	Bd0393	hypothetical protein	NP_967387.1	0	21.5789	1.18966	53.1423	0	1	0	1	0	0	0.5	9.75071e-28	3.53756e-24	3	40	0.9	40	33.1155	9.88448
NC_005363	369350	372166	Bd0394	pyruvate dehydrogenase E1 component	NP_967388.1	0	191.311	1.82356	419.031	0	1	0	1	0	0	0.511537	0	0	17	1166	5.1	1166	911.062	271.938
NC_005363	372640	373830	Bd0395	Bcr/CflA subfamily drug resistance transporter	NP_967389.1	0	0	6.08915	24.6502	0	0	0	0	0	1	0.529807	4.01673e-08	0.000145727	24	29	7.2	29	40.8168	12.1832
NC_005363	373916	374866	Bd0396	putative periplasmic protein TonB	NP_967390.1	7.11905	0	157.283	21.2904	1	0	1	0	0	0	0.49632	6.7755e-25	2.45815e-21	495	20	148.5	20	396.616	118.384
NC_005363	374962	375726	Bd0397	protein phosphatase	NP_967391.1	0	8.95522	7.50497	78.0774	0	1	0	1	0	0	0.495425	2.13626e-28	7.75035e-25	19	59	5.7	59	60.07	17.93
NC_005363	375780	376784	Bd0398	cell wall-binding protein associated	NP_967392.1	0	37.3529	2.40536	126.923	0	1	0	1	0	0	0.504478	4.50226e-85	1.63342e-81	8	126	2.4	126	103.197	30.8028
NC_005363	376773	376910	Bd0399	hypothetical protein	NP_967393.1	0	7	0	44.0156	0	0	0	0	0	1	0.434783	7.34378e-06	0.0266432	0	6	0	6	4.62077	1.37923
NC_005363	376934	377530	Bd0400	hypothetical protein	NP_967394.1	0	32.2727	2.02462	118.702	0	1	0	1	0	0	0.519263	1.55396e-48	5.63776e-45	4	70	1.2	70	56.9895	17.0105
NC_005363	377590	379767	Bd0401	hypothetical protein	NP_967395.1	0	0	3.191	4.64812	0	0	0	0	0	1	0.514233	0.317869	1153.23	23	10	6.9	10	25.4142	7.58576
NC_005363	379847	379972	Bd0402	hypothetical protein	NP_967396.1	#DIV/0!	#DIV/0!	0	0	0	0	0	0	0	1	0.444444	#DIV/0!	#DIV/0!	0	0	0	0	0	0
NC_005363	380108	380656	Bd0403	hypothetical protein	NP_967397.1	0	0	1.10082	1.84401	0	0	0	0	0	1	0.486339	0.670175	2431.39	2	1	0.6	1	2.31039	0.689615
NC_005363	380675	381856	NP_967398.1	Bd0404	42522018	0	4.59854	22.4969	107.06	0	1	0	1	0	0	0.538071	3.24519e-35	1.17736e-31	88	125	26.4	125	164.037	48.9626
NC_005363	381901	382653	Bd0405	3-ketoacyl-acyl carrier protein reductase	NP_967399.1	0	5.1	12.0388	67.2218	0	1	0	1	0	0	0.47676	4.47968e-17	1.62523e-13	30	50	9	50	61.6103	18.3897
NC_005363	382663	383040	Bd0406	hypothetical protein	NP_967400.1	0	10	3.19761	56.2422	0	1	0	1	0	0	0.505291	4.15282e-13	1.50664e-09	4	21	1.2	21	19.2532	5.74679
NC_005363	383066	384382	Bd0407	putative hydrolase	NP_967401.1	0	0	5.0477	14.605	0	0	0	0	0	1	0.517844	0.000379215	1.37579	22	19	6.6	19	31.5753	9.42473
NC_005363	384778	385626	Bd0408	flagellin	NP_967402.1	0	0	123.859	78.6994	1	1	0	0	1	0	0.4947	0.000656949	2.38341	348	66	104.4	66	318.833	95.1668
NC_005363	385826	386065	Bd0409	hypothetical protein	NP_967403.1	0	0	71.7663	16.8727	1	0	1	0	0	0	0.4	0.00228988	8.30768	57	4	17.1	4	46.9778	14.0222
NC_005363	386081	386914	Bd0410	flagellin	NP_967404.1	0	0	225.362	81.3287	1	1	0	0	1	0	0.485612	1.29352e-16	4.69289e-13	622	67	186.6	67	530.618	158.382
NC_005363	386969	388240	Bd0411	hypothetical protein	NP_967405.1	0	14.7368	0.712674	21.4888	0	0	0	0	0	1	0.517296	2.69555e-18	9.77946e-15	3	27	0.9	27	23.1039	6.89615
NC_005363	388215	389486	Bd0412	hypothetical protein	NP_967406.1	0	12.2727	0.950233	20.6929	0	0	0	0	0	1	0.514937	1.13583e-16	4.1208e-13	4	26	1.2	26	23.1039	6.89615
NC_005363	389483	390550	Bd0413	hypothetical protein	NP_967407.1	0	0	1.98054	6.63532	0	0	0	0	0	1	0.486891	0.0162966	59.1239	7	7	2.1	7	10.7818	3.2182
NC_005363	390547	391287	Bd0414	hypothetical protein	NP_967408.1	0	0	1.22338	1.36621	0	0	0	0	0	1	0.510121	0.923776	3351.46	3	1	0.9	1	3.08051	0.919486
NC_005363	391290	392360	Bd0415	hypothetical protein	NP_967409.1	0	6.84211	0.846426	11.343	0	0	0	0	0	1	0.488329	1.53756e-07	0.000557828	3	12	0.9	12	11.5519	3.44807
NC_005363	392373	393599	Bd0416	hypothetical protein	NP_967410.1	0	6.31579	0.738812	9.07576	0	0	0	0	0	1	0.531377	7.69245e-07	0.00279082	3	11	0.9	11	10.7818	3.2182
NC_005363	393887	396850	Bd0417	hypothetical protein	NP_967411.1	0	8.64865	0.917532	10.5881	0	0	0	0	0	1	0.5	2.52342e-16	9.15497e-13	9	31	2.7	31	30.8051	9.19486
NC_005363	396847	397344	Bd0418	hypothetical protein	NP_967412.1	0	0	4.24743	20.3285	0	0	0	0	0	1	0.485944	0.000445157	1.61503	7	10	2.1	10	13.0922	3.90782
NC_005363	397350	397799	Bd0419	putative adventurous gliding motility protein	NP_967413.1	0	0	3.35749	6.74907	0	0	0	0	0	1	0.535556	0.329261	1194.56	5	3	1.5	3	6.16103	1.83897
NC_005363	397796	398542	Bd0420	putative adventurous gliding motility protein	NP_967414.1	0	4.64286	2.4271	16.2628	0	0	0	0	0	1	0.483266	1.06062e-05	0.0384793	6	12	1.8	12	13.8623	4.13769
NC_005363	398635	399405	Bd0421	hypothetical protein	NP_967415.1	0	17.1739	4.7031	102.418	0	1	0	1	0	0	0.507134	9.48001e-47	3.43935e-43	12	78	3.6	78	69.3116	20.6884
NC_005363	399418	400950	Bd0422	ubiquinone biosynthesis protein	NP_967416.1	0	44.0777	6.1105	299.151	0	1	0	1	0	0	0.509459	2.27812e-298	8.26502e-295	31	453	9.3	453	372.742	111.258
NC_005363	400967	403543	Bd0423	ribonuclease R	NP_967417.1	0	38.7215	21.9273	868.186	0	1	0	1	0	0	0.521149	0	0	187	2210	56.1	2210	1846	551.002
NC_005363	403799	404842	Bd0425	hypothetical protein	NP_967418.1	0	84.6512	3.18383	351.999	0	1	0	1	0	0	0.512452	4.68123e-254	1.69835e-250	11	363	3.3	363	288.028	85.972
NC_005363	405000	405182	Bd0426	hypothetical protein	NP_967419.1	0	7	0	33.1921	0	0	0	0	0	1	0.404372	7.34378e-06	0.0266432	0	6	0	6	4.62077	1.37923
NC_005363	405347	406408	Bd0427	hypothetical protein	NP_967420.1	0	1432.94	11.9504	18576.1	0	1	0	1	0	0	0.445386	0	0	42	19487	12.6	19487	15039.8	4489.16
NC_005363	406460	406567	Bd0428	hypothetical protein	NP_967421.1	0	58.9286	16.7874	1537.29	0	1	0	1	0	0	0.398148	8.80925e-115	3.19599e-111	6	164	1.8	164	130.922	39.0782
NC_005363	406690	407322	Bd0429	two component response regulator	NP_967422.1	0	60.5415	42.4858	2680.43	0	1	0	1	0	0	0.451817	0	0	89	1676	26.7	1676	1359.28	405.723
NC_005363	407793	408650	Bd0433	putative transmembrane protein	NP_967423.1	0	177	0	207.664	0	1	0	1	0	0	0.534965	2.99325e-130	1.08595e-126	0	176	0	176	135.543	40.4574
NC_005363	408712	409212	Bd0434	hypothetical protein	NP_967424.1	0	8.13953	6.63456	68.7031	0	1	0	1	0	0	0.443114	5.23857e-17	1.90055e-13	11	34	3.3	34	34.6558	10.3442
NC_005363	409404	409991	Bd0435	hypothetical protein	NP_967425.1	0	7.69231	0.513901	15.4953	0	0	0	0	0	1	0.544218	4.73978e-07	0.00171959	1	9	0.3	9	7.70128	2.29872
NC_005363	410002	411018	Bd0436	putative penicillin-binding protein	NP_967426.1	0	0	0.594246	0.995437	0	0	0	0	0	1	0.491642	0.670175	2431.39	2	1	0.6	1	2.31039	0.689615
NC_005363	411015	411890	Bd0437	hypothetical protein	NP_967427.1	#DIV/0!	#DIV/0!	0	0	0	0	0	0	0	1	0.5	#DIV/0!	#DIV/0!	0	0	0	0	0	0
NC_005363	411881	412657	Bd0438	hypothetical protein	NP_967428.1	0	0	0.777797	3.90873	0	0	0	0	0	1	0.526384	0.0491786	178.42	2	3	0.6	3	3.85064	1.14936
NC_005363	412646	413080	Bd0440	hypothetical protein	NP_967429.1	0	0	14.5877	58.1816	0	1	0	1	0	0	0.51954	4.29896e-07	0.00155966	21	25	6.3	25	35.4259	10.5741
NC_005363	413125	414195	Bd0441	hypothetical protein	NP_967430.1	0	40	1.12857	82.2365	0	1	0	1	0	0	0.495798	6.65175e-61	2.41325e-57	4	87	1.2	87	70.0817	20.9183
NC_005363	414210	415082	Bd0442	sugar ABC transporter, permease protein	NP_967431.1	0	6.25	0.692266	10.4367	0	0	0	0	0	1	0.548683	3.52746e-06	0.0127976	2	9	0.6	9	8.47141	2.52859
NC_005363	415083	416111	Bd0443	ABC-type ribose transporter, permease protein	NP_967432.1	0	22	0	20.6604	0	0	0	0	0	1	0.542274	4.95281e-17	1.79688e-13	0	21	0	21	16.1727	4.8273
NC_005363	416108	417592	Bd0444	sugar ABC transporter, ATP-binding protein	NP_967433.1	0	61	0	40.9034	0	0	0	0	0	1	0.534007	1.25392e-45	4.54922e-42	0	60	0	60	46.2077	13.7923
NC_005363	417593	418612	Bd0445	ABC-type transport system substrate-binding	NP_967434.1	0	109.375	0.592498	172.697	0	1	0	1	0	0	0.479412	1.71113e-126	6.20797e-123	2	174	0.6	174	135.543	40.4574
NC_005363	418833	419549	Bd0446	transcriptional regulatory protein	NP_967435.1	0	5.19722	119.69	631.137	1	1	0	0	1	0	0.443515	8.49776e-133	3.08299e-129	284	447	85.2	447	562.964	168.036
NC_005363	419655	420242	Bd0447	putative dimethyladenosine transferase	NP_967436.1	0	7.01031	14.9031	115.354	0	1	0	1	0	0	0.481293	1.16131e-27	4.21324e-24	29	67	8.7	67	73.9323	22.0677
NC_005363	420244	421836	Bd0448	putative phospholipase D	NP_967437.1	0	7.5	1.13813	12.7101	0	0	0	0	0	1	0.517891	6.3005e-11	2.28582e-07	6	20	1.8	20	20.0233	5.97666
NC_005363	421852	423429	Bd0449	putative protease	NP_967438.1	0	47.2727	0.765967	66.0793	0	1	0	1	0	0	0.5	1.501e-72	5.44563e-69	4	103	1.2	103	82.4037	24.5963
NC_005363	423626	424024	Bd0450	hypothetical protein	NP_967439.1	0	60.7692	0.757328	197.905	0	1	0	1	0	0	0.491228	1.25162e-57	4.54089e-54	1	78	0.3	78	60.8401	18.1599
NC_005363	424148	424855	Bd0451	hypothetical protein	NP_967440.1	0	32	0	44.3265	0	0	0	0	0	1	0.528249	2.17358e-24	7.88575e-21	0	31	0	31	23.874	7.12602
NC_005363	424920	425903	Bd0452	oxidoreductase	NP_967441.1	0	41.875	0.614175	67.9022	0	1	0	1	0	0	0.487805	9.43062e-48	3.42143e-44	2	66	0.6	66	52.3687	15.6313
NC_005363	426029	426508	Bd0453	hypothetical protein	NP_967442.1	0	0	3.14765	16.8727	0	0	0	0	0	1	0.485417	0.000954543	3.46308	5	8	1.5	8	10.0117	2.98833
NC_005363	426516	427295	Bd0454	hypothetical protein	NP_967443.1	0	36.1538	0.387403	59.7033	0	1	0	1	0	0	0.511538	3.04372e-34	1.10426e-30	1	46	0.3	46	36.196	10.804
NC_005363	427304	427732	Bd0456	putative lactoylglutathione lyase	NP_967444.1	0	63.0769	0.704368	191.145	0	1	0	1	0	0	0.531469	8.077e-60	2.93034e-56	1	81	0.3	81	63.1505	18.8495
NC_005363	427851	428417	Bd0457	hypothetical protein	NP_967445.1	0	7	0	10.7128	0	0	0	0	0	1	0.57672	7.34378e-06	0.0266432	0	6	0	6	4.62077	1.37923
NC_005363	428475	431159	Bd0458	hypothetical protein	NP_967446.1	0	64.5205	2.36337	177.21	0	1	0	1	0	0	0.514339	0	0	21	470	6.3	470	378.133	112.867
NC_005363	431369	432412	Bd0459	hypothetical protein	NP_967447.1	0	148.197	4.92046	875.633	0	1	0	1	0	0	0.5	0	0	17	903	5.1	903	708.518	211.482
NC_005363	432517	432852	Bd0460	hypothetical protein	NP_967448.1	0	49	0	144.623	0	1	0	1	0	0	0.488095	7.51941e-37	2.72804e-33	0	48	0	48	36.9662	11.0338
NC_005363	432856	434073	Bd0461	multidrug resistance protein	NP_967449.1	0	52	0	42.3895	0	0	0	0	0	1	0.529557	4.79377e-39	1.73918e-35	0	51	0	51	39.2766	11.7234
NC_005363	434103	435251	Bd0462	hypothetical protein	NP_967450.1	0	8.83817	20.2501	186.789	0	1	0	1	0	0	0.511749	4.52992e-92	1.64345e-88	77	212	23.1	212	222.567	66.4329
NC_005363	435254	435538	Bd0463	hypothetical protein	NP_967451.1	0	9.72973	9.54234	124.325	0	1	0	1	0	0	0.484211	4.80896e-19	1.74469e-15	9	35	2.7	35	33.8857	10.1143
NC_005363	435556	436092	Bd0464	cell division protein DivIVA homologue	NP_967452.1	0	29.1558	27.01	844.576	0	1	0	1	0	0	0.484171	3.15141e-278	1.14333e-274	48	448	14.4	448	381.984	114.016
NC_005363	436152	436979	Bd0465	hypothetical protein	NP_967453.1	0	21.875	24.0863	555.086	0	1	0	1	0	0	0.516908	3.00606e-266	1.0906e-262	66	454	19.8	454	400.467	119.533
NC_005363	436989	437648	Bd0466	hypothetical protein	NP_967454.1	0	18.4615	0.457839	35.2792	0	0	0	0	0	1	0.524242	2.21731e-17	8.0444e-14	1	23	0.3	23	18.4831	5.51692
NC_005363	437652	438278	Bd0467	hypothetical protein	NP_967455.1	0	30.25	4.81936	193.753	0	1	0	1	0	0	0.496013	1.00335e-78	3.64016e-75	10	120	3	120	100.117	29.8833
NC_005363	438356	439231	Bd0468	putative peptidoglycan GlcNAc deacetylase	NP_967456.1	0	15.1563	6.20905	110.944	0	1	0	1	0	0	0.533105	1.97273e-54	7.15705e-51	18	96	5.4	96	87.7946	26.2054
NC_005363	439308	439886	Bd0469	maf protein	NP_967457.1	4.72143	0	113.25	22.73	1	0	1	0	0	0	0.499136	4.14896e-10	1.50524e-06	217	13	65.1	13	177.13	52.8705
NC_005363	440047	440823	Bd0470	Flp pilus assembly protein TadC	NP_967458.1	95.05	0	491.567	3.90873	1	0	1	0	0	0	0.518662	1.50907e-82	5.47492e-79	1264	3	379.2	3	975.753	291.247
NC_005363	440828	441175	Bd0471	putative secreted protein	NP_967459.1	173.8	0	500.15	0	1	0	1	0	0	0	0.508621	2.80712e-39	1.01842e-35	576	0	172.8	0	443.594	132.406
NC_005363	441162	442835	Bd0472	hypothetical protein	NP_967460.1	179.367	0	646.948	3.02378	1	0	1	0	0	0	0.540621	3.79131e-232	1.37549e-228	3584	5	1075.2	5	2763.99	825.009
NC_005363	442835	443995	Bd0473	hypothetical protein	NP_967461.1	266.6	0	461.72	0.871972	1	0	1	0	0	0	0.529716	1.13893e-116	4.13205e-113	1774	1	532.2	1	1366.98	408.022
NC_005363	443995	446019	Bd0474	hypothetical protein	NP_967462.1	129.087	0	962.629	6.99903	1	0	1	0	0	0	0.53679	0	0	6451	14	1935.3	14	4978.88	1486.12
NC_005363	446021	446707	Bd0475	hypothetical protein	NP_967463.1	23.8867	0	523.856	20.6303	1	0	1	0	0	0	0.56623	1.73132e-72	6.28122e-69	1191	14	357.3	14	928.005	276.995
NC_005363	446719	448530	Bd0476	hypothetical protein	NP_967464.1	0	4.91166	15.1754	77.1003	0	1	0	1	0	0	0.516004	5.55293e-41	2.0146e-37	91	138	27.3	138	176.359	52.6406
NC_005363	448607	449236	Bd0477	tolQ protein	NP_967465.1	0	32.7059	11.991	445.117	0	1	0	1	0	0	0.503175	2.73798e-177	9.93338e-174	25	277	7.5	277	232.579	69.4212
NC_005363	449239	449643	Bd0478	TonB system transport protein ExbD2	NP_967466.1	0	7.97297	34.321	292.46	0	1	0	1	0	0	0.491358	1.35322e-49	4.9095e-46	46	117	13.8	117	125.531	37.4691
NC_005363	449677	450723	Bd0479	hypothetical protein	NP_967467.1	80.4381	0	3249.16	39.6435	1	0	1	0	0	0	0.538682	0	0	11258	41	3377.4	41	8701.68	2597.32
NC_005363	450767	450868	Bd0480	hypothetical protein	NP_967468.1	0	0	5.92498	0	0	0	0	0	0	1	0.372549	0.439737	1595.36	2	0	0.6	0	1.54026	0.459743
NC_005363	450861	451364	Bd0481	hypothetical protein	NP_967469.1	24.1083	0	576.169	22.0952	1	0	1	0	0	0	0.484127	5.50932e-59	1.99878e-55	961	11	288.3	11	748.565	223.435
NC_005363	451493	452158	Bd0482	hypothetical protein	NP_967470.1	0	0	90.7429	279.691	1	1	0	0	1	0	0.456456	3.63997e-31	1.32058e-27	200	184	60	184	295.729	88.2707
NC_005363	452232	453089	Bd0483	hypothetical protein	NP_967471.1	0	210.27	3.16966	916.787	0	1	0	1	0	0	0.5	0	0	9	777	2.7	777	605.321	180.679
NC_005363	453100	454080	Bd0484	aspartate-semialdehyde dehydrogenase	NP_967472.1	0	126.486	2.77224	481.929	0	1	0	1	0	0	0.5158	0	0	9	467	2.7	467	366.581	109.419
NC_005363	454083	455555	Bd0485	hypothetical protein	NP_967473.1	0	0	139.907	175.256	1	1	0	0	1	0	0.520706	0.00210156	7.62445	682	255	204.6	255	721.61	215.39
NC_005363	455552	456622	Bd0486	hypothetical protein	NP_967474.1	0	0	154.614	39.7004	1	0	1	0	0	0	0.550887	5.14675e-20	1.86724e-16	548	42	164.4	42	454.376	135.624
NC_005363	456788	457042	Bd0487	hypothetical protein	NP_967475.1	0	0	7.10998	19.8502	0	0	0	0	0	1	0.462745	0.0765565	277.747	6	5	1.8	5	8.47141	2.52859
NC_005363	457275	458039	Bd0489	putative transporter	NP_967476.1	0	0	0.394999	1.32335	0	0	0	0	0	1	0.526797	0.363906	1320.25	1	1	0.3	1	1.54026	0.459743
NC_005363	458206	459285	Bd0490	hypothetical protein	NP_967477.1	0	0	0.279791	4.68685	0	0	0	0	0	1	0.538889	0.000442767	1.60636	1	5	0.3	5	4.62077	1.37923
NC_005363	459344	460132	Bd0491	pseudouridylate synthase I	NP_967478.1	0	6.2069	6.12774	44.9082	0	0	0	0	0	1	0.509506	9.44098e-15	3.42519e-11	16	35	4.8	35	39.2766	11.7234
NC_005363	460244	460684	Bd0492	50S ribosomal protein L13	NP_967479.1	0	1971.9	15.7596	35758.6	0	1	0	1	0	0	0.430839	0	0	23	15577	6.9	15577	12014	3586
NC_005363	460698	461096	Bd0493	30S ribosomal subunit protein S9	NP_967480.1	0	1266.29	15.1466	22487.6	0	1	0	1	0	0	0.448622	0	0	20	8863	6	8863	6841.05	2041.95
NC_005363	461307	462638	Bd0494	putative outer membrane protein	NP_967481.1	0	21.5789	0.680572	30.4012	0	0	0	0	0	1	0.50976	9.75071e-28	3.53756e-24	3	40	0.9	40	33.1155	9.88448
NC_005363	462638	462898	Bd0495	hypothetical protein	NP_967482.1	0	32	0	120.242	0	1	0	1	0	0	0.48659	2.17358e-24	7.88575e-21	0	31	0	31	23.874	7.12602
NC_005363	462958	463347	Bd0496	hypothetical protein	NP_967483.1	0	358.387	5.42364	2881.33	0	1	0	1	0	0	0.464103	0	0	7	1110	2.1	1110	860.233	256.767
NC_005363	463565	465409	Bd0498	hypothetical protein	NP_967484.1	0	8	0.8189	10.4254	0	0	0	0	0	1	0.514905	6.10153e-11	2.21363e-07	5	19	1.5	19	18.4831	5.51692
NC_005363	465422	467722	Bd0499	sensory transduction histidine kinase	NP_967485.1	0	0	3.4144	9.67923	0	0	0	0	0	1	0.538462	0.000168612	0.611723	26	22	7.8	22	36.9662	11.0338
NC_005363	467826	468413	Bd0500	hypothetical protein	NP_967486.1	22.329	0	1184.03	51.651	1	1	0	0	1	0	0.52551	4.68768e-137	1.70069e-133	2304	30	691.2	30	1797.48	536.52
NC_005363	468453	471176	Bd0501	hypothetical protein	NP_967487.1	0	4.31507	26.6233	116.696	0	1	0	1	0	0	0.523495	3.08609e-79	1.11964e-75	240	314	72	314	426.651	127.349
NC_005363	471163	471573	Bd0502	regulatory protein RecX	NP_967488.1	0	74	0	179.811	0	1	0	1	0	0	0.50365	3.96805e-55	1.43961e-51	0	73	0	73	56.2194	16.7806
NC_005363	471651	472811	Bd0503	phosphohydrolase	NP_967489.1	0	22.3077	0.26027	24.4152	0	0	0	0	0	1	0.536606	4.70827e-21	1.70816e-17	1	28	0.3	28	22.3337	6.66628
NC_005363	472903	474591	Bd0504	acetyl-CoA synthetase	NP_967490.1	0	0	0.715628	3.59631	0	0	0	0	0	1	0.516874	0.00540558	19.6115	4	6	1.2	6	7.70128	2.29872
NC_005363	474641	475462	Bd0505	hypothetical protein	NP_967491.1	0	0	17.2776	14.779	0	0	0	0	0	1	0.46837	0.628779	2281.21	47	12	14.1	12	45.4376	13.5624
NC_005363	475475	476308	Bd0506	putative short-chain dehydrogenase/reductase	NP_967492.1	0	4.94845	10.5072	57.0515	0	1	0	1	0	0	0.543165	8.23807e-16	2.98877e-12	29	47	8.7	47	58.5298	17.4702
NC_005363	476318	477313	Bd0507	tryptophanyl-tRNA synthetase II	NP_967493.1	0	87.2727	1.21355	194.137	0	1	0	1	0	0	0.514056	1.25802e-136	4.5641e-133	4	191	1.2	191	150.175	44.825
NC_005363	477710	478345	Bd0508	siderophore biosynthesis protein	NP_967494.1	0	40.7692	0.475116	82.7716	0	1	0	1	0	0	0.518868	1.24228e-38	4.507e-35	1	52	0.3	52	40.8168	12.1832
NC_005363	478397	478882	Bd0509	phosphatidylglycerophosphatase A	NP_967495.1	0	264.286	8.08284	2695.46	0	1	0	1	0	0	0.479424	0	0	13	1294	3.9	1294	1006.56	300.442
NC_005363	478883	479368	Bd0510	CinA-like protein	NP_967496.1	0	327.67	19.2745	7028.19	0	1	0	1	0	0	0.502058	0	0	31	3374	9.3	3374	2622.29	782.713
NC_005363	479471	480604	Bd0512	recombinase A	NP_967497.1	0	366.915	7.46109	3078.15	0	1	0	1	0	0	0.474427	0	0	28	3448	8.4	3448	2676.97	799.034
NC_005363	480674	481582	Bd0514	hypothetical protein	NP_967498.1	#DIV/0!	#DIV/0!	0	0	0	0	0	0	0	1	0.383938	#DIV/0!	#DIV/0!	0	0	0	0	0	0
NC_005363	481828	482181	Bd0515	putative uroporphyrin-III C-methyltransferase	NP_967499.1	#DIV/0!	#DIV/0!	0	0	0	0	0	0	0	1	0.488701	#DIV/0!	#DIV/0!	0	0	0	0	0	0
NC_005363	482191	482331	Bd0516	hypothetical protein	NP_967500.1	0	0	124.299	445.151	1	1	0	0	1	0	0.41844	8.21297e-14	2.97966e-10	58	62	17.4	62	92.4154	27.5846
NC_005363	482409	482828	Bd0517	hypothetical protein	NP_967501.1	0	0	119.431	310.939	1	1	0	0	1	0	0.480952	2.51765e-17	9.13405e-14	166	129	49.8	129	227.188	67.8121
NC_005363	482978	483757	Bd0518	CDP-diacylglycerol pyrophosphatase	NP_967502.1	0	0	2.71182	3.89369	0	0	0	0	0	1	0.494872	0.598144	2170.07	7	3	2.1	3	7.70128	2.29872
NC_005363	483878	484621	Bd0519	putative murein transglycosylase A	NP_967503.1	0	0	0.812296	6.80349	0	0	0	0	0	1	0.509409	0.00231844	8.41131	2	5	0.6	5	5.3909	1.6091
NC_005363	484622	485077	Bd0520	hypothetical protein	NP_967504.1	0	0	0	4.44018	0	0	0	0	0	1	0.508772	0.00963853	34.9686	0	2	0	2	1.54026	0.459743
NC_005363	485102	487306	Bd0521	Serine protease	NP_967505.1	0	0	2.74081	1.83648	0	0	0	0	0	1	0.513832	0.461778	1675.33	20	4	6	4	18.4831	5.51692
NC_005363	487450	488010	Bd0522	hypothetical protein	NP_967506.1	0	0	7.54088	27.0684	0	0	0	0	0	1	0.508021	0.000235037	0.852715	14	15	4.2	15	22.3337	6.66628
NC_005363	488113	489702	Bd0523	hypothetical protein	NP_967507.1	634.527	0	6028.85	8.91386	1	0	1	0	0	0	0.567296	0	0	31723	14	9516.9	14	24441.6	7295.43
NC_005363	489744	491129	Bd0524	hypothetical protein	NP_967508.1	202.525	0	2354.17	10.9563	1	0	1	0	0	0	0.560606	0	0	10798	15	3239.4	15	8327.4	2485.6
NC_005363	491184	491318	Bd0526	hypothetical protein	NP_967509.1	83.2	0	613.301	0	1	0	1	0	0	0	0.511111	1.5174e-19	5.50513e-16	274	0	82.2	0	211.015	62.9848
NC_005363	491362	492573	Bd0527	hypothetical protein	NP_967510.1	362.42	0	1505.14	3.34112	1	0	1	0	0	0	0.567657	0	0	6037	4	1811.1	4	4652.35	1388.65
NC_005363	492582	493769	Bd0528	aspartate kinase	NP_967511.1	14.6207	0	358.641	23.8603	1	0	1	0	0	0	0.518519	3.46595e-80	1.25745e-76	1410	28	423	28	1107.44	330.555
NC_005363	493766	494950	Bd0529	murein transglycosylase D	NP_967512.1	0	0	5.60998	8.54312	0	0	0	0	0	1	0.498734	0.266606	967.245	22	10	6.6	10	24.6441	7.35589
NC_005363	494983	495798	Bd0530	flagellar biosynthesisprotein	NP_967513.1	0	0	9.62809	7.44382	0	0	0	0	0	1	0.488971	0.5689	2063.97	26	6	7.8	6	24.6441	7.35589
NC_005363	495865	496650	Bd0531	flagellar basal-body rod protein FlgG	NP_967514.1	0	0	16.9156	19.3198	0	0	0	0	0	1	0.524173	0.656452	2381.61	44	15	13.2	15	45.4376	13.5624
NC_005363	496651	497583	Bd0532	flagellar protein FlgA	NP_967515.1	0	0	11.3356	5.42529	0	0	0	0	0	1	0.505895	0.114936	416.988	35	5	10.5	5	30.8051	9.19486
NC_005363	497580	498332	Bd0534	flagellar L-ring protein	NP_967516.1	0	0	10.8349	1.34444	0	0	0	0	0	1	0.508632	0.0146146	53.0218	27	1	8.1	1	21.5636	6.4364
NC_005363	498325	499332	Bd0535	flagellar basal body P-ring protein	NP_967517.1	0	0	14.9888	9.03893	0	0	0	0	0	1	0.505952	0.158036	573.353	50	9	15	9	45.4376	13.5624
NC_005363	499642	500349	Bd0536	flagellar protein FlgJ	NP_967518.1	0	4.6875	7.68239	41.4667	0	0	0	0	0	1	0.524011	2.82347e-10	1.02435e-06	18	29	5.4	29	36.196	10.804
NC_005363	500430	500759	Bd0537	FlgM, negative regulator of flagellin	NP_967519.1	0	14.0256	92.4835	1343.68	1	1	0	0	1	0	0.457576	7.52365e-227	2.72958e-223	101	438	30.3	438	415.099	123.901
NC_005363	500891	501412	Bd0538	hypothetical protein	NP_967520.1	0	11.7895	34.7326	432.483	0	1	0	1	0	0	0.465517	2.65684e-110	9.63901e-107	60	223	18	223	217.946	65.0537
NC_005363	501546	502955	Bd0540	FlgK, flagellar hook-associated protein	NP_967521.1	0	0	12.8585	24.4115	0	0	0	0	0	1	0.513475	0.00238331	8.64664	60	34	18	34	72.3921	21.6079
NC_005363	503018	504103	Bd0542	FgL, flagellar protein	NP_967522.1	0	0	8.90384	27.0336	0	0	0	0	0	1	0.521179	5.16803e-06	0.0187496	32	29	9.6	29	46.9778	14.0222
NC_005363	504657	505184	Bd0543	putative transmembrane protein	NP_967523.1	0	71.0619	41.2055	3077.34	0	1	0	1	0	0	0.505682	0	0	72	1605	21.6	1605	1291.51	385.495
NC_005363	505251	506201	Bd0544	hypothetical protein	NP_967524.1	0	33.8462	0.317743	45.7744	0	0	0	0	0	1	0.559411	4.7762e-32	1.73281e-28	1	43	0.3	43	33.8857	10.1143
NC_005363	506310	507548	Bd0545	DNA recombination protein rmuC	NP_967525.1	0	62.6316	0.731656	96.4152	0	1	0	1	0	0	0.510089	1.44671e-84	5.24868e-81	3	118	0.9	118	93.1855	27.8145
NC_005363	507638	508537	Bd0546	1,4-dihydroxy-2-naphthoate	NP_967526.1	0	56.9231	0.335749	82.1136	0	1	0	1	0	0	0.52	5.6039e-54	2.03309e-50	1	73	0.3	73	56.9895	17.0105
NC_005363	508534	509526	Bd0547	hypothetical protein	NP_967527.1	0	29.0909	1.21722	64.2283	0	1	0	1	0	0	0.52568	1.90984e-43	6.9289e-40	4	63	1.2	63	51.5986	15.4014
NC_005363	509592	510665	Bd0548	menE; O-succinylbenzoate-CoA ligase	NP_967528.1	0	4.18605	15.1931	66.9251	0	1	0	1	0	0	0.513035	2.59007e-19	9.39676e-16	54	71	16.2	71	96.2661	28.7339
NC_005363	510662	510979	Bd0550	hypothetical protein	NP_967529.1	0	0	770.639	299.251	1	1	0	0	1	0	0.468553	2.07614e-19	7.53224e-16	811	94	243.3	94	696.966	208.034
NC_005363	510983	512923	Bd0551	hypothetical protein	NP_967530.1	24.9234	0	2211.12	88.6662	1	1	0	0	1	0	0.525502	0	0	14203	170	4260.9	170	11069.1	3303.94
NC_005363	513066	513725	Bd0552	hypothetical protein	NP_967531.1	0	25.102	5.95191	187.133	0	1	0	1	0	0	0.543939	2.77933e-77	1.00834e-73	13	122	3.9	122	103.967	31.0327
NC_005363	513737	514399	Bd0553	hypothetical protein	NP_967532.1	0	22.4286	9.11535	238.202	0	1	0	1	0	0	0.485671	3.49376e-95	1.26754e-91	20	156	6	156	135.543	40.4574
NC_005363	514507	514962	Bd0554	hypothetical protein	NP_967533.1	0	36.875	1.32532	128.765	0	1	0	1	0	0	0.548246	6.5178e-42	2.36466e-38	2	58	0.6	58	46.2077	13.7923
NC_005363	514973	515401	Bd0556	thioesterase	NP_967534.1	0	18.4615	0.704368	54.2757	0	1	0	1	0	0	0.498834	2.21731e-17	8.0444e-14	1	23	0.3	23	18.4831	5.51692
NC_005363	515494	516450	Bd0557	octaprenyl diphosphate synthase	NP_967535.1	0	153	0	160.793	0	1	0	1	0	0	0.517241	9.28603e-113	3.36897e-109	0	152	0	152	117.06	34.9405
NC_005363	516447	517514	Bd0558	1,4-dihydroxy-2-naphthoate	NP_967536.1	0	77	0	72.0406	0	1	0	1	0	0	0.514981	2.55508e-57	9.26984e-54	0	76	0	76	58.5298	17.4702
NC_005363	517496	518254	Bd0559	hypothetical protein	NP_967537.1	0	34	0	44.0156	0	0	0	0	0	1	0.525692	7.3934e-26	2.68233e-22	0	33	0	33	25.4142	7.58576
NC_005363	518241	519401	Bd0560	hypothetical protein	NP_967538.1	0	26.8421	0.780811	43.5986	0	0	0	0	0	1	0.540052	5.12586e-35	1.85966e-31	3	50	0.9	50	40.8168	12.1832
NC_005363	519425	520318	Bd0561	sigmaB regulation protein RsbU	NP_967539.1	0	28.0645	2.36602	97.3859	0	1	0	1	0	0	0.549217	4.16407e-57	1.51072e-53	7	86	2.1	86	71.6219	21.3781
NC_005363	520456	521595	Bd0562	hypothetical protein	NP_967540.1	0	154.024	6.36156	1120.7	0	1	0	1	0	0	0.492982	0	0	24	1262	7.2	1262	990.385	295.615
NC_005363	521646	522479	Bd0564	serine protease	NP_967541.1	0	20.7692	0.362319	31.5604	0	0	0	0	0	1	0.532374	1.38476e-19	5.02392e-16	1	26	0.3	26	20.7935	6.20653
NC_005363	522483	524186	Bd0565	hypothetical protein	NP_967542.1	0	0	0.177332	2.37643	0	0	0	0	0	1	0.508216	0.00244605	8.87428	1	4	0.3	4	3.85064	1.14936
NC_005363	524417	525934	Bd0566	putative periplamic protein	NP_967543.1	0	0	2.98591	2.00071	0	0	0	0	0	1	0.497365	0.523911	1900.75	15	3	4.5	3	13.8623	4.13769
NC_005363	525946	527739	Bd0567	hypothetical protein	NP_967544.1	6.95714	0	26.7813	3.38582	0	0	0	0	0	1	0.540691	3.46971e-09	1.25881e-05	159	6	47.7	6	127.071	37.9288
NC_005363	527841	528515	Bd0569	two-component response regulator	NP_967545.1	11.3929	0	474.525	40.4944	1	0	1	0	0	0	0.499259	4.402e-58	1.59705e-54	1060	27	318	27	837.13	249.87
NC_005363	528703	529104	Bd0570	HIT family hydrolase	NP_967546.1	0	7.97414	55.6241	463.369	1	1	0	0	1	0	0.477612	5.16509e-76	1.87389e-72	74	184	22.2	184	198.693	59.3069
NC_005363	529122	529682	Bd0571	hypothetical protein	NP_967547.1	0	4.79263	37.1658	185.87	0	1	0	1	0	0	0.509804	1.30783e-30	4.74481e-27	69	103	20.7	103	132.462	39.5379
NC_005363	529675	529914	Bd0572	hypothetical protein	NP_967548.1	0	0	21.404	33.7453	0	0	0	0	0	1	0.483333	0.284149	1030.89	17	8	5.1	8	19.2532	5.74679
NC_005363	529926	530951	Bd0573	2-nitropropane dioxygenase	NP_967549.1	0	0	8.54098	33.548	0	0	0	0	0	1	0.519493	5.08277e-09	1.84403e-05	29	34	8.7	34	48.5181	14.4819
NC_005363	531113	532459	Bd0574	hypothetical protein	NP_967550.1	0	41.0526	0.672993	57.8706	0	1	0	1	0	0	0.50631	1.09081e-54	3.95747e-51	3	77	0.9	77	61.6103	18.3897
NC_005363	532495	533580	Bd0575	Iron-regulated protein A precursor	NP_967551.1	0	168.182	1.11298	343.979	0	1	0	1	0	0	0.502762	3.21234e-266	1.16544e-262	4	369	1.2	369	287.258	85.7421
NC_005363	533592	535100	Bd0577	thiol oxidoreductase	NP_967552.1	0	50.3636	3.00372	185.163	0	1	0	1	0	0	0.527502	1.33623e-186	4.84786e-183	15	276	4.5	276	224.107	66.8926
NC_005363	535429	537165	Bd0578	histidine kinase	NP_967553.1	13.8182	0	175.703	12.2392	1	0	1	0	0	0	0.513529	1.54814e-57	5.61665e-54	1010	21	303	21	794.002	236.998
NC_005363	537162	537926	Bd0579	chemotaxis protein	NP_967554.1	35.8	0	187.229	3.97004	1	0	1	0	0	0	0.509804	3.85401e-31	1.39824e-27	474	3	142.2	3	367.351	109.649
NC_005363	537923	539485	Bd0580	cheB, glutamate methylesterase	NP_967555.1	23.1583	0	178.443	7.12473	1	0	1	0	0	0	0.550864	1.61199e-56	5.84831e-53	923	11	276.9	11	719.3	214.7
NC_005363	539494	540879	Bd0581	2-hydroxymuconic semialdehyde dehydrogenase	NP_967556.1	0	0	35.7551	25.5646	0	0	0	0	0	1	0.536075	0.0702605	254.905	164	35	49.2	35	153.256	45.7444
NC_005363	540924	541139	Bd0582	hypothetical protein	NP_967557.1	0	0	23.7822	28.1211	0	0	0	0	0	1	0.476852	0.723845	2626.11	17	6	5.1	6	17.713	5.28705
NC_005363	541144	542256	Bd0583	putative collagen-like surface protein	NP_967558.1	0	0	6.24439	3.63831	0	0	0	0	0	1	0.566038	0.312849	1135.02	23	4	6.9	4	20.7935	6.20653
NC_005363	542253	544253	Bd0584	two component sensor histidine kinase	NP_967559.1	0	0	18.8764	14.6719	0	0	0	0	0	1	0.524238	0.220284	799.189	125	29	37.5	29	118.6	35.4002
NC_005363	544377	545474	Bd0585	D-alanine-D-alanine ligase	NP_967560.1	0	26.2162	2.47684	88.5123	0	1	0	1	0	0	0.496357	2.23113e-62	8.09454e-59	9	96	2.7	96	80.8635	24.1365
NC_005363	545540	546193	Bd0586	isoprenoid biosynthesis protein with	NP_967561.1	0	37.4194	3.23428	178.014	0	1	0	1	0	0	0.515291	4.03797e-78	1.46498e-74	7	115	2.1	115	93.9557	28.0443
NC_005363	546262	547131	Bd0588	hypothetical protein	NP_967562.1	0	0	6.94653	6.98179	0	0	0	0	0	1	0.506897	0.99132	3596.51	20	6	6	6	20.0233	5.97666
NC_005363	547128	548219	Bd0589	putative acetyltransferase	NP_967563.1	0	4.21875	4.98089	24.1038	0	0	0	0	0	1	0.509158	1.2566e-08	4.55896e-05	18	26	5.4	26	33.8857	10.1143
NC_005363	548504	548737	Bd0590	putative ferredoxin	NP_967564.1	0	25.3571	7.74805	302.843	0	1	0	1	0	0	0.525641	1.61696e-46	5.86633e-43	6	70	1.8	70	58.5298	17.4702
NC_005363	548727	549392	Bd0591	endo III-related endonuclease	NP_967565.1	0	9.25	4.53715	54.7222	0	1	0	1	0	0	0.518018	5.10737e-19	1.85296e-15	10	36	3	36	35.4259	10.5741
NC_005363	549407	549889	Bd0592	hypothetical protein	NP_967566.1	0	40.625	1.25124	134.143	0	1	0	1	0	0	0.501035	2.71826e-46	9.86184e-43	2	64	0.6	64	50.8285	15.1715
NC_005363	549893	550933	Bd0593	thiamine ABC transporter	NP_967567.1	0	20.9302	3.193	86.5514	0	1	0	1	0	0	0.51585	1.78951e-55	6.49235e-52	11	89	3.3	89	77.0128	22.9872
NC_005363	550930	552393	Bd0594	thiamine transport system permease protein	NP_967568.1	0	18.6486	1.85763	47.0222	0	0	0	0	0	1	0.510929	2.89223e-42	1.0493e-38	9	68	2.7	68	59.2999	17.7001
NC_005363	552371	552997	Bd0595	ABC-type thiamine transport protein,	NP_967569.1	0	22.1053	1.44581	66.199	0	1	0	1	0	0	0.53429	1.82597e-28	6.62462e-25	3	41	0.9	41	33.8857	10.1143
NC_005363	553137	555866	Bd0596	two component sensor histidine kinase	NP_967570.1	0	23.2	0.553432	21.1372	0	0	0	0	0	1	0.530037	4.3213e-38	1.56777e-34	5	57	1.5	57	47.748	14.252
NC_005363	555972	556712	Bd0597	ABC-type transporter, periplasmic component	NP_967571.1	0	29.375	0.815584	62.8456	0	1	0	1	0	0	0.504723	3.7705e-33	1.36794e-29	2	46	0.6	46	36.9662	11.0338
NC_005363	556823	557536	Bd0599	hypothetical protein	NP_967572.1	0	0	1.69285	11.343	0	0	0	0	0	1	0.530812	0.000322896	1.17147	4	8	1.2	8	9.24154	2.75846
NC_005363	557561	558634	Bd0600	hypothetical protein	NP_967573.1	0	24	0	21.68	0	0	0	0	0	1	0.545624	1.66189e-18	6.02935e-15	0	23	0	23	17.713	5.28705
NC_005363	558751	559683	Bd0601	putative ribosephosphate isomerase	NP_967574.1	#DIV/0!	#DIV/0!	0	0	0	0	0	0	0	1	0.416935	#DIV/0!	#DIV/0!	0	0	0	0	0	0
NC_005363	559680	560717	Bd0602	hypothetical protein	NP_967575.1	#DIV/0!	#DIV/0!	0	0	0	0	0	0	0	1	0.418112	#DIV/0!	#DIV/0!	0	0	0	0	0	0
NC_005363	560718	561668	Bd0603	hypothetical protein	NP_967576.1	#DIV/0!	#DIV/0!	0	0	0	0	0	0	0	1	0.395373	#DIV/0!	#DIV/0!	0	0	0	0	0	0
NC_005363	562130	562954	Bd0604	flagellin	NP_967577.1	1636.07	0	11983.7	6.13551	1	0	1	0	0	0	0.534545	0	0	32718	5	9815.4	5	25200.9	7522.09
NC_005363	563136	563792	Bd0605	putative transposase	NP_967578.1	62.47	0	956.194	13.8679	1	0	1	0	0	0	0.438356	1.6064e-132	5.82803e-129	2079	9	623.7	9	1608.03	479.972
NC_005363	564214	565047	Bd0606	flagellin	NP_967579.1	50.0094	0	1931.52	37.6297	1	0	1	0	0	0	0.492806	0	0	5331	31	1599.3	31	4129.43	1232.57
NC_005363	565438	567585	Bd0607	hypothetical protein	NP_967580.1	0	0	9.144	9.42607	0	0	0	0	0	1	0.5	0.905418	3284.86	65	20	19.5	20	65.4609	19.5391
NC_005363	567575	570040	Bd0608	hypothetical protein	NP_967581.1	0	0	6.61695	7.38949	0	0	0	0	0	1	0.534063	0.684793	2484.43	54	18	16.2	18	55.4492	16.5508
NC_005363	570068	570451	Bd0609	hypothetical protein	NP_967582.1	28.1375	0	587.823	18.4545	1	0	1	0	0	0	0.484375	5.47994e-47	1.98812e-43	747	7	224.1	7	580.677	173.323
NC_005363	570624	571991	Bd0610	flagellar hook associated protein	NP_967583.1	0	0	39.0971	21.4608	0	0	0	0	0	1	0.52924	0.00237192	8.60532	177	29	53.1	29	158.646	47.3535
NC_005363	572029	572439	Bd0611	flagellar protein FliS	NP_967584.1	0	0	60.2877	44.3369	1	0	1	0	0	0	0.462287	0.235898	855.839	82	18	24.6	18	77.0128	22.9872
NC_005363	572463	572888	Bd0613	hypothetical protein	NP_967585.1	0	0	53.1996	23.7643	1	0	1	0	0	0	0.485915	0.0139293	50.5355	75	10	22.5	10	65.4609	19.5391
NC_005363	573035	574081	Bd0614	putative O-linked GlcNAc transferase	NP_967586.1	0	0	6.34941	4.83457	0	0	0	0	0	1	0.467049	0.581041	2108.02	22	5	6.6	5	20.7935	6.20653
NC_005363	574083	574694	Bd0615	hypothetical protein	NP_967587.1	0	0	4.44373	1.65418	0	0	0	0	0	1	0.5	0.32902	1193.68	9	1	2.7	1	7.70128	2.29872
NC_005363	574695	576203	Bd0616	putative lipopolysaccharide	NP_967588.1	0	0	8.61066	8.05058	0	0	0	0	0	1	0.49503	0.836756	3035.75	43	12	12.9	12	42.3571	12.6429
NC_005363	576260	577714	Bd0618	putative lipopolysaccharide biosynthesis	NP_967589.1	0	0	7.26879	4.87046	0	0	0	0	0	1	0.540893	0.330288	1198.28	35	7	10.5	7	32.3454	9.65461
NC_005363	577701	578384	Bd0619	hypothetical protein	NP_967590.1	0	0	25.6229	56.2422	0	1	0	1	0	0	0.483918	0.000111211	0.403473	58	38	17.4	38	73.9323	22.0677
NC_005363	578419	580341	Bd0620	putative two-component sensor histidine kinase	NP_967591.1	0	4.63855	8.17111	40.0101	0	0	0	0	0	1	0.517421	1.31288e-22	4.76311e-19	52	76	15.6	76	98.5764	29.4236
NC_005363	580338	580685	Bd0621	putative response regulator	NP_967592.1	0	16.2791	9.55148	200.727	0	1	0	1	0	0	0.5	3.14755e-41	1.14193e-37	11	69	3.3	69	61.6103	18.3897
NC_005363	580688	581287	Bd0622	hypothetical protein	NP_967593.1	0	21.6129	3.52536	111.36	0	1	0	1	0	0	0.503333	1.14157e-42	4.14161e-39	7	66	2.1	66	56.2194	16.7806
NC_005363	581280	581762	Bd0623	hypothetical protein	NP_967594.1	0	14.6429	3.75371	83.8393	0	1	0	1	0	0	0.484472	6.24422e-25	2.2654e-21	6	40	1.8	40	35.4259	10.5741
NC_005363	581773	582975	Bd0624	aspartate aminotransferase	NP_967595.1	0	7.92683	6.02841	53.8579	0	1	0	1	0	0	0.528678	1.40593e-28	5.10073e-25	24	64	7.2	64	67.7713	20.2287
NC_005363	583037	584308	Bd0625	hypothetical protein	NP_967596.1	19.5574	0	835.492	42.1817	1	0	1	0	0	0	0.500786	8.90274e-205	3.22992e-201	3517	53	1055.1	53	2749.36	820.641
NC_005363	584419	585327	Bd0627	hypothetical protein	NP_967597.1	0	0	13.297	47.8894	0	0	0	0	0	1	0.507151	4.36555e-10	1.58382e-06	40	43	12	43	63.9207	19.0793
NC_005363	585328	585570	Bd0628	hypothetical protein	NP_967598.1	0	0	3.73054	0	0	0	0	0	0	1	0.485597	0.344004	1248.04	3	0	0.9	0	2.31039	0.689615
NC_005363	585679	586476	Bd0629	trypsin	NP_967599.1	0	22.6316	1.13599	53.2821	0	1	0	1	0	0	0.515038	3.41857e-29	1.24026e-25	3	42	0.9	42	34.6558	10.3442
NC_005363	586519	587166	Bd0630	putative transporter	NP_967600.1	0	71	0	109.36	0	1	0	1	0	0	0.462963	6.16753e-53	2.23758e-49	0	70	0	70	53.909	16.091
NC_005363	587312	587773	Bd0631	hypothetical protein	NP_967601.1	0	253.214	3.92434	1551.41	0	1	0	1	0	0	0.491342	0	0	6	708	1.8	708	549.872	164.128
NC_005363	587940	590894	Bd0632	hypothetical protein	NP_967602.1	0	4.64286	0.613551	4.11111	0	0	0	0	0	1	0.530288	1.06062e-05	0.0384793	6	12	1.8	12	13.8623	4.13769
NC_005363	591026	591532	Bd0633	peptidoglycan-associated lipoprotein	NP_967603.1	0	47.5134	109.069	5301.41	1	1	0	0	1	0	0.477318	0	0	183	2655	54.9	2655	2185.62	652.376
NC_005363	591555	591866	Bd0634	hypothetical protein	NP_967604.1	0	44.6602	30.0237	1489.34	0	1	0	1	0	0	0.509615	1.04533e-302	3.79246e-299	31	459	9.3	459	377.363	112.637
NC_005363	591863	592534	Bd0635	hypothetical protein	NP_967605.1	0	43.8824	11.2416	560.414	0	1	0	1	0	0	0.491071	7.25983e-246	2.63387e-242	25	372	7.5	372	305.741	91.259
NC_005363	592539	593576	Bd0636	O-sialoglycoprotein endopeptidase	NP_967606.1	0	147.286	5.82223	1004.56	0	1	0	1	0	0	0.536609	0	0	20	1030	6	1030	808.635	241.365
NC_005363	593573	594397	Bd0637	dimethyladenosine transferase	NP_967607.1	0	47.2603	7.6917	422.123	0	1	0	1	0	0	0.512727	1.11598e-229	4.04879e-226	21	344	6.3	344	281.097	83.9031
NC_005363	594398	594856	Bd0638	SsrA-binding protein	NP_967608.1	0	69.5455	2.63332	335.248	0	1	0	1	0	0	0.479303	3.14939e-108	1.1426e-104	4	152	1.2	152	120.14	35.86
NC_005363	595003	595689	Bd0639	hypothetical protein	NP_967609.1	0	8.94737	1.31954	23.5775	0	0	0	0	0	1	0.475983	2.25866e-10	8.19442e-07	3	16	0.9	16	14.6324	4.36756
NC_005363	596256	597536	Bd0641	hypothetical protein	NP_967610.1	0	6.09756	5.66134	38.7241	0	0	0	0	0	1	0.491023	3.17262e-19	1.15103e-15	24	49	7.2	49	56.2194	16.7806
NC_005363	597571	598248	Bd0642	hemolysin	NP_967611.1	0	0	130.586	55.2468	1	1	0	0	1	0	0.501475	3.69808e-07	0.00134167	293	37	87.9	37	254.142	75.8576
NC_005363	598221	599123	Bd0643	methyltransferase	NP_967612.1	59.0083	0	788.731	12.3322	1	0	1	0	0	0	0.501661	1.39244e-149	5.05177e-146	2357	11	707.1	11	1823.66	544.336
NC_005363	599120	599557	Bd0644	hypothetical protein	NP_967613.1	234.725	0	4315.98	16.1793	1	0	1	0	0	0	0.442922	0	0	6256	7	1876.8	7	4823.31	1439.69
NC_005363	599630	600871	Bd0645	hypothetical protein	NP_967614.1	0	0	122.135	48.0912	1	0	1	0	0	0	0.513688	2.22014e-12	8.05467e-09	502	59	150.6	59	432.042	128.958
NC_005363	600947	601498	Bd0646	MarR family transcriptional regulator	NP_967615.1	0	15.3529	60.2158	955.506	1	1	0	0	1	0	0.449275	3.97746e-277	1.44302e-273	110	521	33	521	485.951	145.049
NC_005363	601690	602085	Bd0647	hypothetical protein	NP_967616.1	0	49.7059	6.10452	429.486	0	1	0	1	0	0	0.477273	1.48171e-115	5.37565e-112	8	168	2.4	168	135.543	40.4574
NC_005363	602178	602681	Bd0648	hypothetical protein	NP_967617.1	0	0	1.79865	8.0346	0	0	0	0	0	1	0.559524	0.0317319	115.123	3	4	0.9	4	5.3909	1.6091
NC_005363	602754	603512	Bd0649	methionine aminopeptidase	NP_967618.1	0	7.72727	1.59248	21.3409	0	0	0	0	0	1	0.529644	1.36229e-09	4.9424e-06	4	16	1.2	16	15.4026	4.59743
NC_005363	603538	604386	Bd0651	hypothetical protein	NP_967619.1	0	0	11.0334	14.309	0	0	0	0	0	1	0.57126	0.443224	1608.02	31	12	9.3	12	33.1155	9.88448
NC_005363	604420	605415	Bd0652	hypothetical protein	NP_967620.1	23.6	0	404.719	16.2628	1	0	1	0	0	0	0.5	8.14473e-81	2.95491e-77	1334	16	400.2	16	1039.67	310.327
NC_005363	605794	606429	Bd0654	MutT/nudix family protein	NP_967621.1	0	5.22388	9.02721	54.1199	0	1	0	1	0	0	0.517296	1.0603e-12	3.84676e-09	19	34	5.7	34	40.8168	12.1832
NC_005363	606420	606839	Bd0655	hypothetical protein	NP_967622.1	0	0	24.4617	40.9765	0	0	0	0	0	1	0.538095	0.0790772	286.892	34	17	10.2	17	39.2766	11.7234
NC_005363	606914	607561	Bd0656	hemolysin III	NP_967623.1	0	0	117.978	85.9256	1	1	0	0	1	0	0.516975	0.0323723	117.447	253	55	75.9	55	237.2	70.8004
NC_005363	607628	608731	Bd0657	tetracycline-efflux transporter	NP_967624.1	0	22	0	19.2568	0	0	0	0	0	1	0.536232	4.95281e-17	1.79688e-13	0	21	0	21	16.1727	4.8273
NC_005363	608772	610724	Bd0658	glutathione-regulated K+ efflux antiporter	NP_967625.1	0	37.3684	0.464169	36.2853	0	0	0	0	0	1	0.525346	1.37671e-49	4.9947e-46	3	70	0.9	70	56.2194	16.7806
NC_005363	610782	611024	Bd0659	hypothetical protein	NP_967626.1	0	0	32.3314	99.9862	0	1	0	1	0	0	0.45679	2.62675e-05	0.0952986	26	24	7.8	24	38.5064	11.4936
NC_005363	611069	612163	Bd0660	hypothetical protein	NP_967627.1	0	5.5102	3.58745	24.0378	0	0	0	0	0	1	0.50411	8.9829e-11	3.259e-07	13	26	3.9	26	30.035	8.96499
NC_005363	612267	612830	Bd0661	hypothetical protein	NP_967628.1	0	0	0	3.58993	0	0	0	0	0	1	0.498227	0.00963853	34.9686	0	2	0	2	1.54026	0.459743
NC_005363	612889	613017	Bd0662	hypothetical protein	NP_967629.1	#DIV/0!	#DIV/0!	0	0	0	0	0	0	0	1	0.395349	#DIV/0!	#DIV/0!	0	0	0	0	0	0
NC_005363	613034	614683	Bd0663	chemotaxis protein	NP_967630.1	619.6	0	377.626	0	1	0	1	0	0	0	0.524242	7.20821e-136	2.61514e-132	2062	0	618.6	0	1588	473.995
NC_005363	614735	615751	Bd0664	lipase LipA	NP_967631.1	24.175	0	94.7822	2.98631	1	0	1	0	0	0	0.517207	5.1376e-21	1.86392e-17	319	3	95.7	3	247.981	74.0186
NC_005363	615748	616809	Bd0665	choloylglycine hydrolase	NP_967632.1	0	0	5.40613	0	0	0	0	0	0	1	0.528249	0.0172456	62.5669	19	0	5.7	0	14.6324	4.36756
NC_005363	616875	617408	Bd0666	hypothetical protein	NP_967633.1	0	0	1.69761	11.3748	0	0	0	0	0	1	0.535581	0.00184318	6.68704	3	6	0.9	6	6.93116	2.06884
NC_005363	617414	618223	Bd0667	nucleoside-specific channel-forming protein tsx	NP_967634.1	0	0	1.49222	6.24914	0	0	0	0	0	1	0.506173	0.0202239	73.3725	4	5	1.2	5	6.93116	2.06884
NC_005363	618235	619725	Bd0668	hypothetical protein	NP_967635.1	0	7.36842	0.607996	8.82675	0	0	0	0	0	1	0.520456	3.0429e-08	0.000110396	3	13	0.9	13	12.3221	3.67795
NC_005363	619760	620098	Bd0669	hypothetical protein	NP_967636.1	0	0	5.34821	23.8905	0	0	0	0	0	1	0.501475	0.00238623	8.65724	6	8	1.8	8	10.7818	3.2182
NC_005363	620239	620739	Bd0670	hypothetical protein	NP_967637.1	0	8	0	14.1447	0	0	0	0	0	1	0.471058	1.28084e-06	0.00464688	0	7	0	7	5.3909	1.6091
NC_005363	620770	620898	Bd0671	hypothetical protein	NP_967638.1	#DIV/0!	#DIV/0!	0	0	0	0	0	0	0	1	0.426357	#DIV/0!	#DIV/0!	0	0	0	0	0	0
NC_005363	621064	623031	Bd0672	hypothetical protein	NP_967639.1	13.9111	0	63.5671	4.11528	1	0	1	0	0	0	0.527947	7.22079e-25	2.6197e-21	414	8	124.2	8	324.994	97.0058
NC_005363	623041	624495	Bd0673	hypothetical protein	NP_967640.1	43.75	0	120.454	2.08734	1	0	1	0	0	0	0.52921	4.72629e-38	1.7147e-34	580	3	174	3	448.985	134.015
NC_005363	624580	625413	Bd0674	hypothetical protein	NP_967641.1	0	142.941	2.89855	588.722	0	1	0	1	0	0	0.464029	0	0	8	485	2.4	485	379.673	113.327
NC_005363	625574	626182	Bd0675	hypothetical protein	NP_967642.1	0	6.875	0.992361	16.6233	0	0	0	0	0	1	0.474548	6.75091e-07	0.00244923	2	10	0.6	10	9.24154	2.75846
NC_005363	626328	627881	Bd0676	tolA protein	NP_967643.1	17	0	21.3894	0.651454	0	0	0	0	0	1	0.512227	3.19436e-08	0.000115891	110	1	33	1	85.4843	25.5157
NC_005363	627878	628660	Bd0677	DnaJ domain-containing protein	NP_967644.1	0	0	9.64796	10.3434	0	0	0	0	0	1	0.538953	0.863922	3134.31	25	8	7.5	8	25.4142	7.58576
NC_005363	629212	629745	Bd0678	hypothetical protein	NP_967645.1	#DIV/0!	#DIV/0!	0	0	0	0	0	0	0	1	0.410112	#DIV/0!	#DIV/0!	0	0	0	0	0	0
NC_005363	629767	630051	Bd0679	hypothetical protein	NP_967646.1	#DIV/0!	#DIV/0!	0	0	0	0	0	0	0	1	0.438596	#DIV/0!	#DIV/0!	0	0	0	0	0	0
NC_005363	630102	630491	Bd0680	hypothetical protein	NP_967647.1	#DIV/0!	#DIV/0!	0	0	0	0	0	0	0	1	0.492308	#DIV/0!	#DIV/0!	0	0	0	0	0	0
NC_005363	630649	631446	Bd0681	hypothetical protein	NP_967648.1	#DIV/0!	#DIV/0!	0	0	0	0	0	0	0	1	0.458647	#DIV/0!	#DIV/0!	0	0	0	0	0	0
NC_005363	631525	632508	Bd0682	putative yir2 protein	NP_967649.1	#DIV/0!	#DIV/0!	0	0	0	0	0	0	0	1	0.465447	#DIV/0!	#DIV/0!	0	0	0	0	0	0
NC_005363	632725	633114	Bd0683	glycine cleavage system protein H homologue	NP_967650.1	0	30.3571	48.0379	1541.9	0	1	0	1	0	0	0.446154	0	0	62	594	18.6	594	505.204	150.796
NC_005363	633125	634207	Bd0684	aminomethyltransferase	NP_967651.1	0	120.698	3.06917	484.213	0	1	0	1	0	0	0.517082	0	0	11	518	3.3	518	407.398	121.602
NC_005363	634244	634774	Bd0685	putative SAM-dependent methyltransferase	NP_967652.1	0	0	9.10505	7.62606	0	0	0	0	0	1	0.500942	0.750861	2724.13	16	4	4.8	4	15.4026	4.59743
NC_005363	634830	635354	Bd0687	hypothetical protein	NP_967653.1	4.20408	0	788.53	187.046	1	1	0	0	1	0	0.455238	2.99469e-50	1.08647e-46	1370	97	411	97	1129.78	337.222
NC_005363	635439	638642	Bd0688	putative hemagglutinin/hemolysin-related	NP_967654.1	2229.69	0	5607.29	2.21177	1	0	1	0	0	0	0.540886	0	0	59455	7	17836.5	7	45793.4	13668.6
NC_005363	638755	639579	Bd0689	hypothetical protein	NP_967655.1	11.4945	0	770.635	66.2636	1	1	0	0	1	0	0.505455	2.95178e-113	1.07091e-109	2104	54	631.2	54	1661.94	496.063
NC_005363	639538	640554	Bd0690	hypothetical protein	NP_967656.1	0	0	49.6195	53.7536	0	1	0	1	0	0	0.523107	0.609113	2209.86	167	54	50.1	54	170.198	50.8016
NC_005363	640564	641601	Bd0691	hypothetical protein	NP_967657.1	0	11.0526	0.873335	19.506	0	0	0	0	0	1	0.539499	3.06719e-13	1.11278e-09	3	20	0.9	20	17.713	5.28705
NC_005363	641565	644441	Bd0692	glycine dehydrogenase	NP_967658.1	0	35.2282	8.08738	298.395	0	1	0	1	0	0	0.518596	0	0	77	848	23.1	848	712.369	212.631
NC_005363	644543	645727	Bd0693	major facilitator transporter	NP_967659.1	0	90	0.254999	99.1002	0	1	0	1	0	0	0.555274	2.34688e-85	8.51448e-82	1	116	0.3	116	90.105	26.895
NC_005363	645786	646565	Bd0694	hypothetical protein	NP_967660.1	0	31.5789	1.16221	76.5759	0	1	0	1	0	0	0.488462	1.42541e-41	5.17138e-38	3	59	0.9	59	47.748	14.252
NC_005363	646604	648421	Bd0695	hypothetical protein	NP_967661.1	0	7.37864	5.15258	41.764	0	0	0	0	0	1	0.50495	1.45803e-31	5.28972e-28	31	75	9.3	75	81.6336	24.3664
NC_005363	648532	648864	Bd0696	hypothetical protein	NP_967662.1	0	20.2941	7.25943	206.728	0	1	0	1	0	0	0.483483	3.56505e-43	1.2934e-39	8	68	2.4	68	58.5298	17.4702
NC_005363	649125	649637	Bd0697	putative actin-binding protein	NP_967663.1	0	10.1281	442.364	4521.08	1	1	0	0	1	0	0.385965	0	0	751	2291	225.3	2291	2342.73	699.269
NC_005363	649663	649986	Bd0698	hypothetical protein	NP_967664.1	0	12.1311	15.8548	228.093	0	1	0	1	0	0	0.459877	3.06407e-39	1.11165e-35	17	73	5.1	73	69.3116	20.6884
NC_005363	649995	651386	Bd0699	Zn-dependent protease	NP_967665.1	0	0	19.103	31.2726	0	0	0	0	0	1	0.524425	0.00745067	27.031	88	43	26.4	43	100.887	30.1132
NC_005363	651328	652749	Bd0700	Zn-dependent protease	NP_967666.1	0	0	18.2749	21.3578	0	0	0	0	0	1	0.530942	0.461781	1675.34	86	30	25.8	30	89.3349	26.6651
NC_005363	652878	653207	Bd0701	hypothetical protein	NP_967667.1	0	20.2941	7.32543	208.607	0	1	0	1	0	0	0.5	3.56505e-43	1.2934e-39	8	68	2.4	68	58.5298	17.4702
NC_005363	653220	654437	Bd0702	lysyl-tRNA synthetase	NP_967668.1	0	45.2632	0.744271	70.6491	0	1	0	1	0	0	0.495895	1.61349e-60	5.85376e-57	3	85	0.9	85	67.7713	20.2287
NC_005363	654583	656169	Bd0703	hypothetical protein	NP_967669.1	0	8.23529	1.52325	17.2235	0	0	0	0	0	1	0.52552	2.64262e-14	9.58742e-11	8	27	2.4	27	26.9545	8.0455
NC_005363	656211	660308	Bd0704	cell wall surface anchor family protein	NP_967670.1	294.797	0	2463.33	8.15224	1	0	1	0	0	0	0.534407	0	0	33407	33	10022.1	33	25753.1	7686.91
NC_005363	660428	664231	Bd0705	cell wall surface anchor family protein	NP_967671.1	562.789	0	2682.07	4.52422	1	0	1	0	0	0	0.534963	0	0	33764	17	10129.2	17	26015.7	7765.29
NC_005363	664238	665176	Bd0706	trypsin	NP_967672.1	221.95	0	951.253	3.23438	1	0	1	0	0	0	0.512247	2.13991e-192	7.76361e-189	2956	3	886.8	3	2278.81	680.19
NC_005363	665280	666560	Bd0707	FusA/NodT family protein	NP_967673.1	11.8333	0	27.1272	1.58058	0	0	0	0	0	1	0.498829	4.49805e-08	0.000163189	115	2	34.5	2	90.105	26.895
NC_005363	666557	667522	Bd0708	macrolide-specific efflux protein	NP_967674.1	24.35	0	49.7367	1.04799	0	0	0	0	0	1	0.545549	1.78279e-11	6.46796e-08	159	1	47.7	1	123.221	36.7795
NC_005363	667519	669471	Bd0709	macrolide ABC transporter ATP-binding protein	NP_967675.1	0	0	42.7035	12.4407	0	0	0	0	0	1	0.528418	6.84712e-10	2.48413e-06	276	24	82.8	24	231.039	68.9615
NC_005363	669564	669848	Bd0710	hypothetical protein	NP_967676.1	0	44.8387	7.42182	490.195	0	1	0	1	0	0	0.396491	8.11044e-95	2.94247e-91	7	138	2.1	138	111.669	33.3314
NC_005363	669934	670227	Bd0711	DNA-binding protein HU	NP_967677.1	0	365	6.16682	3515.71	0	1	0	1	0	0	0.431973	0	0	6	1021	1.8	1021	790.922	236.078
NC_005363	670309	671568	Bd0712	putative glycosyltransferase	NP_967678.1	0	35.814	2.63803	122.929	0	1	0	1	0	0	0.519841	1.37416e-101	4.98546e-98	11	153	3.3	153	126.301	37.6989
NC_005363	671573	672682	Bd0713	hypothetical protein	NP_967679.1	0	4.11765	11.4336	50.162	0	1	0	1	0	0	0.518919	2.98108e-15	1.08154e-11	42	55	12.6	55	74.7025	22.2975
NC_005363	672670	673131	Bd0714	pyrophosphohydrolase	NP_967680.1	0	22.2951	11.119	295.819	0	1	0	1	0	0	0.504329	6.62917e-83	2.40506e-79	17	135	5.1	135	117.06	34.9405
NC_005363	673118	674101	Bd0715	dihydroorotate dehydrogenase 2	NP_967681.1	0	115	0.614175	188.274	0	1	0	1	0	0	0.518293	4.74288e-133	1.72072e-129	2	183	0.6	183	142.474	42.5262
NC_005363	674101	675375	Bd0717	glutamate dehydrogenase	NP_967682.1	0	93.2877	4.97698	539.925	0	1	0	1	0	0	0.504314	0	0	21	680	6.3	680	539.86	161.14
NC_005363	675456	677192	Bd0718	hypothetical protein	NP_967683.1	0	49.6429	1.04378	80.4293	0	1	0	1	0	0	0.527346	7.12302e-96	2.58423e-92	6	138	1.8	138	110.898	33.1015
NC_005363	677193	678104	Bd0719	hypothetical protein	NP_967684.1	0	28.4211	0.993993	58.8323	0	1	0	1	0	0	0.529605	3.34812e-37	1.2147e-33	3	53	0.9	53	43.1272	12.8728
NC_005363	678221	679249	Bd0720	ADP-heptose synthase	NP_967685.1	0	159.231	0.293658	202.669	0	1	0	1	0	0	0.527697	5.95189e-151	2.15935e-147	1	206	0.3	206	159.417	47.5834
NC_005363	679261	679638	Bd0721	DOPA-dioxygenase-related protein	NP_967686.1	0	28.4615	0.799402	96.4152	0	1	0	1	0	0	0.502646	6.39469e-27	2.31999e-23	1	36	0.3	36	28.4948	8.50525
NC_005363	679847	680326	Bd0722	FKBP-type peptidyl-prolyl cis-trans isomerase	NP_967687.1	0	0	2829.73	1628.21	1	1	0	0	1	0	0.502083	8.22227e-47	2.98304e-43	4495	772	1348.5	772	4056.27	1210.73
NC_005363	680354	681199	Bd0723	hypothetical protein	NP_967688.1	4.95604	0	535.769	107.698	1	1	0	0	1	0	0.518913	1.35943e-60	4.93203e-57	1500	90	450	90	1224.5	365.496
NC_005363	681196	681930	Bd0724	hypothetical protein	NP_967689.1	0	0	17.2671	41.3208	0	0	0	0	0	1	0.491156	0.000165153	0.599174	42	30	12.6	30	55.4492	16.5508
NC_005363	682199	682450	Bd0725	hypothetical protein	NP_967690.1	0	0	0	8.0346	0	0	0	0	0	1	0.460317	0.00963853	34.9686	0	2	0	2	1.54026	0.459743
NC_005363	682443	688322	Bd0726	cell wall surface anchor family protein	NP_967691.1	0	0	2.67229	0.34434	0	0	0	0	0	1	0.558503	0.000757467	2.74809	52	2	15.6	2	41.5869	12.4131
NC_005363	688294	690423	Bd0727	hypothetical protein	NP_967692.1	0	0	1.98612	3.80229	0	0	0	0	0	1	0.54554	0.135915	493.1	14	8	4.2	8	16.9428	5.05717
NC_005363	690428	691159	Bd0728	amino-acid ABC transporter binding protein	NP_967693.1	0	14.7368	1.23842	37.3411	0	0	0	0	0	1	0.484973	2.69555e-18	9.77946e-15	3	27	0.9	27	23.1039	6.89615
NC_005363	691168	691506	Bd0729	putative RNA-binding protein	NP_967694.1	0	0	0.891369	11.9452	0	0	0	0	0	1	0.471976	0.00244605	8.87428	1	4	0.3	4	3.85064	1.14936
NC_005363	691637	692437	Bd0730	hypothetical protein	NP_967695.1	0	0	3.39521	12.6387	0	0	0	0	0	1	0.538077	0.00213264	7.7372	9	10	2.7	10	14.6324	4.36756
NC_005363	692428	693645	Bd0731	hypothetical protein	NP_967696.1	0	0	0	1.66233	0	0	0	0	0	1	0.514778	0.00963853	34.9686	0	2	0	2	1.54026	0.459743
NC_005363	693899	695098	Bd0733	hypothetical protein	NP_967697.1	0	35.6	1.25906	74.2397	0	1	0	1	0	0	0.5025	1.39425e-60	5.05833e-57	5	88	1.5	88	71.6219	21.3781
NC_005363	695109	696017	Bd0734	carbohydrate kinase	NP_967698.1	0	68.1818	1.3297	165.942	0	1	0	1	0	0	0.50385	4.81667e-106	1.74749e-102	4	149	1.2	149	117.83	35.1703
NC_005363	696188	697093	Bd0735	hypothetical protein	NP_967699.1	6.27037	0	187.108	29.0523	1	0	1	0	0	0	0.467991	1.18133e-26	4.28585e-23	561	26	168.3	26	452.065	134.935
NC_005363	697132	698820	Bd0736	putative cholesterol oxidase	NP_967700.1	16.4111	0	87.4855	4.79507	1	0	1	0	0	0	0.522795	9.65675e-30	3.50347e-26	489	8	146.7	8	382.754	114.246
NC_005363	698827	700629	Bd0737	putative esterase/lipase	NP_967701.1	35.875	0	79.6077	1.68446	1	0	1	0	0	0	0.506378	3.31645e-31	1.20321e-27	475	3	142.5	3	368.121	109.879
NC_005363	700907	701059	Bd0738	hypothetical protein	NP_967702.1	0	0	394.999	1508.61	1	1	0	0	1	0	0.45098	3.79959e-50	1.37849e-46	200	228	60	228	329.615	98.385
NC_005363	701124	702470	Bd0739	hypothetical protein	NP_967703.1	17.7712	0	2537.41	142.798	1	1	0	0	1	0	0.517446	0	0	11311	190	3393.3	190	8857.25	2643.75
NC_005363	702472	703611	Bd0740	hypothetical protein	NP_967704.1	7.20636	0	699.506	96.7958	1	1	0	0	1	0	0.497368	3.79334e-124	1.37622e-120	2639	109	791.7	109	2116.31	631.687
NC_005363	703843	705069	Bd0741	hypothetical protein	NP_967705.1	0	0	178.054	240.92	1	1	0	0	1	0	0.485738	1.19996e-05	0.0435347	723	292	216.9	292	781.68	233.32
NC_005363	705077	706039	Bd0742	GGDEF domain-containing protein	NP_967706.1	0	0	35.4576	89.3568	0	1	0	1	0	0	0.501558	2.57031e-11	9.3251e-08	113	85	33.9	85	152.485	45.5146
NC_005363	706483	707103	Bd0743	RNA polymerase sigma-E factor	NP_967707.1	0	0	63.7436	154.87	1	1	0	0	1	0	0.481481	1.00427e-11	3.64348e-08	131	95	39.3	95	174.049	51.951
NC_005363	707110	707589	Bd0745	hypothetical protein	NP_967708.1	0	0	71.7663	120.218	1	1	0	0	1	0	0.5	0.001302	4.72365	114	57	34.2	57	131.692	39.308
NC_005363	707614	708099	Bd0746	hypothetical protein	NP_967709.1	0	19.7059	4.97406	137.481	0	1	0	1	0	0	0.481481	9.69883e-42	3.51874e-38	8	66	2.4	66	56.9895	17.0105
NC_005363	708144	708536	Bd0747	hypothetical protein	NP_967710.1	0	15	0	36.0637	0	0	0	0	0	1	0.496183	7.45666e-12	2.70528e-08	0	14	0	14	10.7818	3.2182
NC_005363	708536	709732	Bd0748	hypothetical protein	NP_967711.1	0	0	0.252443	0.845748	0	0	0	0	0	1	0.538012	0.363906	1320.25	1	1	0.3	1	1.54026	0.459743
NC_005363	709735	710568	Bd0749	pilus assembly protein	NP_967712.1	#DIV/0!	#DIV/0!	0	0	0	0	0	0	0	1	0.523981	#DIV/0!	#DIV/0!	0	0	0	0	0	0
NC_005363	710571	712142	Bd0750	hypothetical protein	NP_967713.1	0	17	0	10.3039	0	0	0	0	0	1	0.512087	2.45249e-13	8.89763e-10	0	16	0	16	12.3221	3.67795
NC_005363	712175	713203	Bd0751	putative protease	NP_967714.1	0	20.5263	0.880974	37.3855	0	0	0	0	0	1	0.479106	2.77819e-26	1.00793e-22	3	38	0.9	38	31.5753	9.42473
NC_005363	713234	713824	Bd0752	putative cation-transporting ATPase	NP_967715.1	0	0	0	5.13888	0	0	0	0	0	1	0.516074	0.00152285	5.52489	0	3	0	3	2.31039	0.689615
NC_005363	713824	716520	Bd0753	hypothetical protein	NP_967716.1	0	14.375	0.224082	8.25803	0	0	0	0	0	1	0.51168	1.2784e-15	4.63804e-12	2	22	0.6	22	18.4831	5.51692
NC_005363	716548	717081	Bd0754	putative protease	NP_967717.1	0	12.3077	0.565869	28.4371	0	0	0	0	0	1	0.488764	1.72835e-11	6.27047e-08	1	15	0.3	15	12.3221	3.67795
NC_005363	717439	718488	Bd0755	putative aminopeptidase	NP_967718.1	0	0	2.59006	11.5698	0	0	0	0	0	1	0.488571	0.000199184	0.722641	9	12	2.7	12	16.1727	4.8273
NC_005363	718485	719057	Bd0756	hypothetical protein	NP_967719.1	0	7.35294	4.21883	42.4025	0	0	0	0	0	1	0.527051	2.69136e-12	9.76425e-09	8	24	2.4	24	24.6441	7.35589
NC_005363	719145	719561	Bd0757	methionine sulfoxide reductase B	NP_967720.1	0	9.59184	9.42029	111.675	0	1	0	1	0	0	0.522782	1.04954e-23	3.80773e-20	13	46	3.9	46	45.4376	13.5624
NC_005363	719558	720343	Bd0758	hypothetical protein	NP_967721.1	0	0	123.022	94.0232	1	1	0	0	1	0	0.538168	0.037634	136.536	320	73	96	73	302.66	90.3395
NC_005363	720340	721227	Bd0759	tonB protein	NP_967722.1	0	0	48.6609	161.886	0	1	0	1	0	0	0.525901	4.86991e-27	1.7668e-23	143	142	42.9	142	219.487	65.5134
NC_005363	721320	721829	Bd0760	hypothetical protein	NP_967723.1	223.903	0	13264.3	57.5656	1	1	0	0	1	0	0.484314	0	0	22387	29	6716.1	29	17263.2	5152.8
NC_005363	721971	723314	Bd0761	PhoH-like ATPase	NP_967724.1	0	0	305.771	986.75	1	1	0	0	1	0	0.497024	4.98987e-225	1.81033e-221	1360	1310	408	1310	2056.24	613.757
NC_005363	723333	723752	Bd0762	maoC family protein	NP_967725.1	0	13.3294	200.01	2709.27	1	1	0	0	1	0	0.464286	0	0	278	1124	83.4	1124	1079.72	322.28
NC_005363	723749	724177	Bd0763	hypothetical protein	NP_967726.1	0	10.0258	88.7504	915.608	1	1	0	0	1	0	0.519814	4.784e-176	1.73563e-172	126	388	37.8	388	395.846	118.154
NC_005363	724217	724678	Bd0765	DoxD-like family protein	NP_967727.1	0	31.2097	24.8541	845.825	0	1	0	1	0	0	0.495671	3.43e-243	1.24441e-239	38	386	11.4	386	326.534	97.4655
NC_005363	724775	725482	Bd0766	hypothetical protein	NP_967728.1	0	36.7647	3.4144	177.306	0	1	0	1	0	0	0.514124	1.26868e-83	4.60276e-80	8	124	2.4	124	101.657	30.343
NC_005363	725640	727274	Bd0767	leucyl-rRNA synthetase	NP_967729.1	8.59474	0	99.9854	11.1452	1	0	1	0	0	0	0.521713	1.15053e-28	4.17414e-25	541	18	162.3	18	430.502	128.498
NC_005363	727555	728802	Bd0768	hypothetical protein	NP_967730.1	0	0	3.6319	1.62237	0	0	0	0	0	1	0.536859	0.271448	984.812	15	2	4.5	2	13.0922	3.90782
NC_005363	728826	729575	Bd0771	tyrosine specific protein phosphatase	NP_967731.1	0	0	196.212	444.089	1	1	0	0	1	0	0.504	5.79173e-32	2.10124e-28	487	329	146.1	329	628.425	187.575
NC_005363	729595	730395	Bd0772	hypothetical protein	NP_967732.1	0	0	16.5988	48.0271	0	0	0	0	0	1	0.490637	4.99995e-07	0.00181398	44	38	13.2	38	63.1505	18.8495
NC_005363	730561	731292	Bd0773	hypothetical protein	NP_967733.1	0	0	13.2098	4.14902	0	0	0	0	0	1	0.538251	0.0426659	154.792	32	3	9.6	3	26.9545	8.0455
NC_005363	731366	731815	Bd0774	hypothetical protein	NP_967734.1	0	4.69388	8.72947	49.4932	0	0	0	0	0	1	0.513333	2.07013e-08	7.51042e-05	13	22	3.9	22	26.9545	8.0455
NC_005363	731886	732524	Bd0776	hypothetical protein	NP_967735.1	0	0	1.41866	11.09	0	0	0	0	0	1	0.513302	0.000410258	1.48841	3	7	0.9	7	7.70128	2.29872
NC_005363	732662	733390	Bd0777	ABC transporter periplasmic protein	NP_967736.1	0	15.2632	1.24351	38.8835	0	0	0	0	0	1	0.491084	5.08202e-19	1.84376e-15	3	28	0.9	28	23.874	7.12602
NC_005363	733471	734892	Bd0778	dihydrolipoamide dehydrogenase, E3 subunit	NP_967737.1	0	215.263	0.637498	290.466	0	1	0	1	0	0	0.498594	9.44822e-296	3.42782e-292	3	408	0.9	408	316.523	94.4772
NC_005363	734959	736590	Bd0779	pyruvate dehydrogenase E2	NP_967738.1	0	68.1081	1.6664	155.7	0	1	0	1	0	0	0.528799	8.37866e-175	3.03978e-171	9	251	2.7	251	200.233	59.7666
NC_005363	736672	736764	Bd0780	hypothetical protein	NP_967739.1	#DIV/0!	#DIV/0!	0	0	0	0	0	0	0	1	0.548387	#DIV/0!	#DIV/0!	0	0	0	0	0	0
NC_005363	736824	737555	Bd0781	sugar fermentation stimulation protein	NP_967740.1	0	101.875	0.825612	224.047	0	1	0	1	0	0	0.51776	9.48376e-118	3.44071e-114	2	162	0.6	162	126.301	37.6989
NC_005363	737741	738505	Bd0782	hypothetical protein	NP_967741.1	0	0	21.3299	18.5268	0	0	0	0	0	1	0.524183	0.63824	2315.54	54	14	16.2	14	52.3687	15.6313
NC_005363	738634	739098	Bd0783	hypothetical protein	NP_967742.1	0	0	3.24918	4.35424	0	0	0	0	0	1	0.421505	0.725477	2632.03	5	2	1.5	2	5.3909	1.6091
NC_005363	739197	740156	Bd0784	TonB dependent receptor domain-containing	NP_967743.1	0	0	18.5711	8.43633	0	0	0	0	0	1	0.521875	0.0316283	114.747	59	8	17.7	8	51.5986	15.4014
NC_005363	740156	740500	Bd0785	hypothetical protein	NP_967744.1	0	0	19.2691	41.0813	0	0	0	0	0	1	0.533333	0.023352	84.721	22	14	6.6	14	27.7246	8.27538
NC_005363	740504	740887	Bd0786	hypothetical protein	NP_967745.1	0	6.57895	17.312	129.181	0	1	0	1	0	0	0.497396	3.03879e-20	1.10247e-16	22	49	6.6	49	54.6791	16.3209
NC_005363	741002	741784	Bd0789	disulfide interchange protein	NP_967746.1	0	5.06186	476.995	2431.99	1	1	0	0	1	0	0.45083	0	0	1236	1881	370.8	1881	2400.49	716.51
NC_005363	741931	742548	Bd0790	hypothetical protein	NP_967747.1	0	38.9474	1.46686	119.583	0	1	0	1	0	0	0.469256	8.96788e-52	3.25355e-48	3	73	0.9	73	58.5298	17.4702
NC_005363	742718	742996	Bd0791	cytochrome P450-like protein	NP_967748.1	29.7696	0	2468.3	79.8277	1	1	0	0	1	0	0.487455	3.23593e-139	1.174e-135	2279	22	683.7	22	1772.07	528.934
NC_005363	743016	743468	Bd0792	hypothetical protein	NP_967749.1	78.275	0	1390.13	15.6435	1	0	1	0	0	0	0.512141	7.94777e-134	2.88345e-130	2084	7	625.2	7	1610.34	480.661
NC_005363	743493	744599	Bd0793	cpaF protein	NP_967750.1	44.3867	0	604.894	12.8031	1	0	1	0	0	0	0.520325	5.6371e-139	2.04514e-135	2216	14	664.8	14	1717.39	512.614
NC_005363	744726	745751	Bd0794	hypothetical protein	NP_967751.1	0	11.1268	12.9587	154.913	0	1	0	1	0	0	0.523392	5.23478e-77	1.89918e-73	44	157	13.2	157	154.796	46.2042
NC_005363	745744	747012	Bd0796	phosphopyruvate hydratase	NP_967752.1	0	75.5714	4.76239	421.218	0	1	0	1	0	0	0.50197	0	0	20	528	6	528	422.03	125.97
NC_005363	747308	747685	Bd0797	polyketide synthase curC	NP_967753.1	0	0	44.7665	112.484	0	1	0	1	0	0	0.478836	2.9388e-06	0.010662	56	42	16.8	42	75.4726	22.5274
NC_005363	747723	749156	Bd0798	hypothetical protein	NP_967754.1	9.28358	0	436.193	46.594	1	0	1	0	0	0	0.51046	6.82214e-106	2.47507e-102	2070	66	621	66	1644.99	491.006
NC_005363	749160	749645	Bd0799	ankyrin domain-containing protein	NP_967755.1	0	0	997.92	606.166	1	1	0	0	1	0	0.557613	2.66654e-15	9.67422e-12	1605	291	481.5	291	1460.16	435.836
NC_005363	749800	750105	Bd0800	hypothetical protein	NP_967756.1	0	12.5	5.92498	112.484	0	1	0	1	0	0	0.490196	1.14669e-20	4.1602e-17	6	34	1.8	34	30.8051	9.19486
NC_005363	750205	750510	Bd0801	hypothetical protein	NP_967757.1	0	0	481.898	492.946	1	1	0	0	1	0	0.5	0.808638	2933.74	488	149	146.4	149	490.572	146.428
NC_005363	750574	753165	Bd0802	DNA polymerase I	NP_967758.1	0	6.79104	10.0258	70.6933	0	1	0	1	0	0	0.518519	8.30651e-68	3.0136e-64	86	181	25.8	181	205.624	61.3757
NC_005363	753175	753816	Bd0803	hypothetical protein	NP_967759.1	0	6.74419	5.17744	44.1528	0	0	0	0	0	1	0.542056	4.34671e-13	1.57698e-09	11	28	3.3	28	30.035	8.96499
NC_005363	753998	754903	Bd0804	flagellar protein required for flagellar	NP_967760.1	0	18.6957	4.0023	94.9786	0	1	0	1	0	0	0.523179	1.0078e-51	3.6563e-48	12	85	3.6	85	74.7025	22.2975
NC_005363	754893	756122	Bd0805	nitrogen assimilation regulatory protein	NP_967761.1	0	6.8	1.22835	13.1689	0	0	0	0	0	1	0.523577	6.84804e-09	2.48447e-05	5	16	1.5	16	16.1727	4.8273
NC_005363	756280	756882	Bd0806	GTP-binding protein	NP_967762.1	0	160.909	2.00447	592.642	0	1	0	1	0	0	0.505804	1.42633e-254	5.17473e-251	4	353	1.2	353	274.936	82.0641
NC_005363	756879	757622	Bd0807	3-deoxy-manno-octulosonate	NP_967763.1	0	40	2.84303	167.366	0	1	0	1	0	0	0.521505	6.31888e-84	2.29249e-80	7	123	2.1	123	100.117	29.8833
NC_005363	757682	759286	Bd0808	CTP synthetase	NP_967764.2	0	26.3736	5.0833	150.75	0	1	0	1	0	0	0.511526	4.19065e-148	1.52037e-144	27	239	8.1	239	204.854	61.1458
NC_005363	759304	760284	Bd0809	polysialic acid capsule expression protein	NP_967765.1	0	44.5161	2.15619	141.38	0	1	0	1	0	0	0.529052	4.31878e-94	1.56685e-90	7	137	2.1	137	110.898	33.1015
NC_005363	760366	760731	Bd0810	hypothetical protein	NP_967766.1	0	0	62.7465	141.067	1	1	0	0	1	0	0.47541	4.24681e-06	0.0154074	76	51	22.8	51	97.8063	29.1937
NC_005363	760747	761232	Bd0811	AraC family transcriptional regulator	NP_967767.1	0	0	45.3883	77.0727	0	1	0	1	0	0	0.506173	0.00794164	28.8123	73	37	21.9	37	84.7141	25.2859
NC_005363	761229	761744	Bd0812	phosphotyrosine protein phosphatase	NP_967768.1	0	8.72727	8.78413	92.2111	0	1	0	1	0	0	0.50969	4.84951e-23	1.7594e-19	15	47	4.5	47	47.748	14.252
NC_005363	762181	763227	Bd0813	hypothetical protein	NP_967769.1	0	6.84211	0.865828	11.603	0	0	0	0	0	1	0.483286	1.53756e-07	0.000557828	3	12	0.9	12	11.5519	3.44807
NC_005363	763392	765503	Bd0814	L-sorbosone dehydrogenase	NP_967770.1	0	0	2.71842	9.1074	0	0	0	0	0	1	0.536932	7.56893e-05	0.274601	19	19	5.7	19	29.2649	8.73512
NC_005363	765645	766289	Bd0815	hypothetical protein	NP_967771.1	0	0	2.34243	9.4173	0	0	0	0	0	1	0.531783	0.0128598	46.6552	5	6	1.5	6	8.47141	2.52859
NC_005363	766293	767603	Bd0816	D-alanyl-D-alanine carboxypeptidase	NP_967772.1	0	0	0.921965	3.86102	0	0	0	0	0	1	0.498856	0.0202239	73.3725	4	5	1.2	5	6.93116	2.06884
NC_005363	767670	767822	Bd0817	hypothetical protein	NP_967773.1	#DIV/0!	#DIV/0!	0	0	0	0	0	0	0	1	0.437908	#DIV/0!	#DIV/0!	0	0	0	0	0	0
NC_005363	767874	768557	Bd0818	hypothetical protein	NP_967774.1	#DIV/0!	#DIV/0!	0	0	0	0	0	0	0	1	0.508772	#DIV/0!	#DIV/0!	0	0	0	0	0	0
NC_005363	768559	770307	Bd0819	fusaric acid resistance protein	NP_967775.1	0	8	0	4.05175	0	0	0	0	0	1	0.530017	1.28084e-06	0.00464688	0	7	0	7	5.3909	1.6091
NC_005363	770307	771467	Bd0820	hypothetical protein	NP_967776.1	0	0	0.520541	0	0	0	0	0	0	1	0.486649	0.439737	1595.36	2	0	0.6	0	1.54026	0.459743
NC_005363	771464	772249	Bd0821	hypothetical protein	NP_967777.1	0	0	0.76889	3.86397	0	0	0	0	0	1	0.507634	0.0491786	178.42	2	3	0.6	3	3.85064	1.14936
NC_005363	772246	773610	Bd0822	hypothetical protein	NP_967778.1	0	7.5	0.442746	8.15821	0	0	0	0	0	1	0.504029	1.28387e-07	0.000465788	2	11	0.6	11	10.0117	2.98833
NC_005363	773734	774477	Bd0823	amino acid ABC transporter ATP-binding protein	NP_967779.1	0	10	0.406148	16.3284	0	0	0	0	0	1	0.541667	2.84477e-09	1.03208e-05	1	12	0.3	12	10.0117	2.98833
NC_005363	774474	775217	Bd0824	polar amino acid transport system permease	NP_967780.1	0	8	0	9.52489	0	0	0	0	0	1	0.525538	1.28084e-06	0.00464688	0	7	0	7	5.3909	1.6091
NC_005363	775217	776005	Bd0825	glutamine transport system substrate-binding	NP_967781.1	0	40.7692	0.382983	66.7208	0	1	0	1	0	0	0.504436	1.24228e-38	4.507e-35	1	52	0.3	52	40.8168	12.1832
NC_005363	776091	776513	Bd0826	hypothetical protein	NP_967782.1	0	17.6923	0.714359	52.6523	0	1	0	1	0	0	0.529551	1.20546e-16	4.37339e-13	1	22	0.3	22	17.713	5.28705
NC_005363	776567	777097	Bd0827	hypothetical protein	NP_967783.1	0	11.9355	3.98346	68.6346	0	1	0	1	0	0	0.46516	2.9236e-21	1.06068e-17	7	36	2.1	36	33.1155	9.88448
NC_005363	777101	777823	Bd0828	hypothetical protein	NP_967784.1	0	10.9091	1.67178	32.2051	0	0	0	0	0	1	0.499308	1.57492e-14	5.7138e-11	4	23	1.2	23	20.7935	6.20653
NC_005363	777837	778637	Bd0829	hypothetical protein	NP_967785.1	0	0	2.26348	10.111	0	0	0	0	0	1	0.521848	0.00238623	8.65724	6	8	1.8	8	10.7818	3.2182
NC_005363	778634	780223	Bd0831	hypothetical protein	NP_967786.1	0	0	6.27154	8.27716	0	0	0	0	0	1	0.52956	0.395268	1434.03	33	13	9.9	13	35.4259	10.5741
NC_005363	780227	783427	Bd0832	adventurous gliding motility protein U	NP_967787.1	0	0	6.89119	9.48791	0	0	0	0	0	1	0.512965	0.13866	503.059	73	30	21.9	30	79.3232	23.6768
NC_005363	783427	784272	Bd0833	adventurous gliding motility protein T	NP_967788.1	0	0	3.21462	15.5564	0	0	0	0	0	1	0.50591	5.70346e-05	0.206922	9	13	2.7	13	16.9428	5.05717
NC_005363	784600	786723	Bd0834	hypothetical protein	NP_967789.1	0	0	8.82052	21.4483	0	0	0	0	0	1	0.553202	2.75799e-06	0.010006	62	45	18.6	45	82.4037	24.5963
NC_005363	786752	787417	Bd0836	adventurous gliding motility protein R	NP_967790.1	0	0	23.5932	69.9228	0	1	0	1	0	0	0.490991	1.74666e-08	6.33689e-05	52	46	15.6	46	75.4726	22.5274
NC_005363	787430	787906	Bd0837	tolR protein	NP_967791.1	0	0	36.1088	74.2822	0	1	0	1	0	0	0.490566	0.000598427	2.17109	57	35	17.1	35	70.8518	21.1482
NC_005363	787906	788496	Bd0838	adventurous gliding motility protein S	NP_967792.1	0	0	13.8049	41.1111	0	0	0	0	0	1	0.514382	4.39431e-05	0.159426	27	24	8.1	24	39.2766	11.7234
NC_005363	788605	789630	Bd0840	hypothetical protein	NP_967793.1	0	5.68493	27.6846	162.806	0	1	0	1	0	0	0.515595	1.0771e-54	3.90771e-51	94	165	28.2	165	199.463	59.5367
NC_005363	789627	790349	Bd0842	ABC-type nitrate transporter, ATPase component	NP_967794.1	0	0	197.27	291.246	1	1	0	0	1	0	0.53112	2.46604e-06	0.00894681	472	208	141.6	208	523.687	156.313
NC_005363	790392	791828	Bd0843	RNA polymerase sigma-54 factor	NP_967795.1	0	0	169.276	270.526	1	1	0	0	1	0	0.48991	2.36678e-14	8.58667e-11	805	384	241.5	384	915.683	273.317
NC_005363	792160	792984	Bd0844	ABC transporter periplasmic-binding protein	NP_967796.1	0	10	1.83136	29.4505	0	0	0	0	0	1	0.490909	2.0078e-14	7.28429e-11	5	24	1.5	24	22.3337	6.66628
NC_005363	793048	793545	Bd0845	adenine phosphoribosyltransferase	NP_967797.1	0	10.4	3.03388	50.8213	0	1	0	1	0	0	0.522088	3.97472e-15	1.44203e-11	5	25	1.5	25	23.1039	6.89615
NC_005363	793550	794113	Bd0846	putative MTA/SAH nucleosidase	NP_967798.1	0	18.3721	5.89346	140.007	0	1	0	1	0	0	0.503546	1.27593e-47	4.62908e-44	11	78	3.3	78	68.5414	20.4586
NC_005363	794116	794679	Bd0847	TPR domain-containing protein	NP_967799.1	140.867	0	1507.66	8.97482	1	0	1	0	0	0	0.515957	3.44476e-182	1.24976e-178	2814	5	844.2	5	2170.99	648.008
NC_005363	794773	795123	Bd0848	ribosome-associated protein Y	NP_967800.1	1048.1	0	24058.6	20.1895	1	0	1	0	0	0	0.470085	0	0	27946	7	8383.8	7	21527.4	6425.6
NC_005363	795164	795805	Bd0849	hypothetical protein	NP_967801.1	10.1226	0	840.157	81.998	1	1	0	0	1	0	0.512461	1.10061e-93	3.99302e-90	1785	52	535.5	52	1414.73	422.274
NC_005363	795930	797093	Bd0850	S-adenosylmethionine synthetase	NP_967802.1	0	0	110.07	232.217	1	1	0	0	1	0	0.522337	1.38451e-22	5.02299e-19	424	267	127.2	267	532.159	158.841
NC_005363	797125	798966	Bd0851	GTP-binding protein LepA	NP_967803.1	0	106.071	5.57759	652.373	0	1	0	1	0	0	0.494571	0	0	34	1187	10.2	1187	940.327	280.673
NC_005363	798977	799765	Bd0852	hypothetical protein	NP_967804.1	0	193.529	3.06387	842.992	0	1	0	1	0	0	0.494297	0	0	8	657	2.4	657	512.135	152.865
NC_005363	799766	800473	Bd0853	hypothetical protein	NP_967805.1	0	150.769	0.426799	278.828	0	1	0	1	0	0	0.488701	6.1487e-143	2.23075e-139	1	195	0.3	195	150.945	45.0548
NC_005363	800550	801224	Bd0854	hypothetical protein	NP_967806.1	0	89.2308	0.447665	172.476	0	1	0	1	0	0	0.517037	1.25833e-84	4.56523e-81	1	115	0.3	115	89.3349	26.6651
NC_005363	801260	802162	Bd0855	aspartate carbamoyltransferase	NP_967807.1	0	200	1.0039	424.9	0	1	0	1	0	0	0.51052	1.22167e-274	4.43221e-271	3	379	0.9	379	294.189	87.8109
NC_005363	802162	803226	Bd0856	ion of carbamoyl phosphate from	NP_967808.1	0	76.25	0.567463	115.019	0	1	0	1	0	0	0.528638	7.22734e-88	2.62208e-84	2	121	0.6	121	94.7258	28.2742
NC_005363	803223	803891	Bd0857	hypothetical protein	NP_967809.1	0	156.25	0.90336	376.798	0	1	0	1	0	0	0.473842	3.98493e-181	1.44573e-177	2	249	0.6	249	193.302	57.6978
NC_005363	803907	807101	Bd0858	carbamoyl-phosphate synthase	NP_967810.1	0	55.8824	0.756617	59.8861	0	1	0	1	0	0	0.522066	8.19531e-131	2.97326e-127	8	189	2.4	189	151.715	45.2847
NC_005363	807098	807988	Bd0859	alkylphosphonate ABC transporter	NP_967811.1	0	52.1053	1.01742	111.348	0	1	0	1	0	0	0.483726	5.42189e-70	1.96706e-66	3	98	0.9	98	77.783	23.217
NC_005363	807995	808738	Bd0860	ABC-type phosphonate transport protein,	NP_967812.1	0	63.0769	0.406148	110.217	0	1	0	1	0	0	0.487903	8.077e-60	2.93034e-56	1	81	0.3	81	63.1505	18.8495
NC_005363	808743	809501	Bd0861	pilus biogenesis protein and ABC-type	NP_967813.1	0	17.5	2.38873	64.0228	0	1	0	1	0	0	0.505929	1.17689e-30	4.26975e-27	6	48	1.8	48	41.5869	12.4131
NC_005363	809503	810282	Bd0862	leader peptidase (prepilin peptidase)	NP_967814.1	0	0	198.35	93.4486	1	1	0	0	1	0	0.512821	9.25677e-10	3.35836e-06	512	72	153.6	72	449.755	134.245
NC_005363	810453	811508	Bd0863	fimbrial assembly membrane protein	NP_967815.1	0	9.57055	14.5936	148.594	0	1	0	1	0	0	0.517045	4.48001e-71	1.62535e-67	51	155	15.3	155	158.646	47.3535
NC_005363	811505	812116	Bd0864	fimbrial assembly membrane protein	NP_967816.1	0	8.65672	9.38122	94.2884	0	1	0	1	0	0	0.506536	4.4263e-27	1.60586e-23	19	57	5.7	57	58.5298	17.4702
NC_005363	812109	812702	Bd0865	hypothetical protein	NP_967817.1	0	6.2	15.2613	103.963	0	1	0	1	0	0	0.510101	1.75135e-23	6.35389e-20	30	61	9	61	70.0817	20.9183
NC_005363	812699	813382	Bd0866	fimbrial assembly protein	NP_967818.1	0	5.85106	12.3697	79.9232	0	1	0	1	0	0	0.53655	2.81635e-20	1.02177e-16	28	54	8.4	54	63.1505	18.8495
NC_005363	813406	815586	Bd0867	fimbrial assembly protein	NP_967819.1	14.3328	0	1171.15	81.6943	1	1	0	0	1	0	0.526364	0	0	8453	176	2535.9	176	6645.44	1983.56
NC_005363	815599	816204	Bd0868	hypothetical protein	NP_967820.1	42.8545	0	781.863	16.7056	1	0	1	0	0	0	0.513201	7.24156e-99	2.62724e-95	1568	10	470.4	10	1215.26	362.737
NC_005363	816549	817898	Bd0869	recombination factor protein RarA	NP_967821.1	0	5.65789	4.92432	31.4956	0	0	0	0	0	1	0.522222	5.18782e-16	1.88214e-12	22	42	6.6	42	49.2882	14.7118
NC_005363	818027	818332	Bd0870	hypothetical protein	NP_967822.1	0	255	1.97499	1346.5	0	1	0	1	0	0	0.493464	3.59426e-296	1.304e-292	2	407	0.6	407	314.983	94.0175
NC_005363	818559	819074	Bd0871	hypothetical protein	NP_967823.1	40.3792	0	1889.76	45.1246	1	0	1	0	0	0	0.484496	3.49201e-200	1.2669e-196	3227	23	968.1	23	2502.92	747.083
NC_005363	824874	825887	Bd0873	hydrolytic enzyme	NP_967824.1	0	20.625	0.596004	31.9482	0	0	0	0	0	1	0.488166	6.35522e-23	2.30567e-19	2	32	0.6	32	26.1844	7.81563
NC_005363	826055	826798	Bd0874	hypothetical protein	NP_967825.1	0	6.92308	0.406148	10.8856	0	0	0	0	0	1	0.5	2.61599e-06	0.0094908	1	8	0.3	8	6.93116	2.06884
NC_005363	826924	828060	Bd0875	hypothetical protein	NP_967826.1	0	0	7.70716	8.0134	0	0	0	0	0	1	0.479332	0.918657	3332.89	29	9	8.7	9	29.2649	8.73512
NC_005363	828132	829010	Bd0876	hypothetical protein	NP_967827.1	753.025	0	3450.42	3.45515	1	0	1	0	0	0	0.493743	0	0	10037	3	3011.1	3	7732.09	2307.91
NC_005363	829017	829124	Bd0877	hypothetical protein	NP_967828.1	37	0	335.749	0	1	0	1	0	0	0	0.342593	2.16619e-09	7.85892e-06	120	0	36	0	92.4154	27.5846
NC_005363	829389	831125	Bd0878	hypothetical protein	NP_967829.1	11.8556	0	123.166	9.90796	1	0	1	0	0	0	0.497409	7.68034e-40	2.78643e-36	708	17	212.4	17	558.343	166.657
NC_005363	831144	831764	Bd0879	pyrrolidone-carboxylate peptidase	NP_967830.1	9.775	0	61.7973	4.89063	1	0	1	0	0	0	0.515298	2.09638e-08	7.60567e-05	127	3	38.1	3	100.117	29.8833
NC_005363	831842	832276	Bd0880	putative periplasmic protein cpxP	NP_967831.1	30.6444	0	636.302	18.6181	1	0	1	0	0	0	0.510345	1.71351e-57	6.21663e-54	916	8	274.8	8	711.599	212.401
NC_005363	832285	832773	Bd0881	RNA polymerase sigma-E factor	NP_967832.1	29.275	0	239.144	6.2108	1	0	1	0	0	0	0.507157	1.84242e-25	6.6843e-22	387	3	116.1	3	300.35	89.6499
NC_005363	832770	833078	Bd0882	hypothetical protein	NP_967833.1	23.15	0	147.664	3.27625	1	0	1	0	0	0	0.550162	6.0327e-11	2.18866e-07	151	1	45.3	1	117.06	34.9405
NC_005363	833136	834242	Bd0883	outer membrane protein	NP_967834.1	0	0	21.2914	5.48705	0	0	0	0	0	1	0.515808	0.000557798	2.02369	78	6	23.4	6	64.6908	19.3092
NC_005363	834489	837935	Bd0884	cell wall surface anchor family protein	NP_967835.1	1351.43	0	1184.41	0.587386	1	0	1	0	0	0	0.54163	0	0	13511	2	4053.3	2	10406.7	3106.25
NC_005363	837945	838286	Bd0885	hypothetical protein	NP_967836.1	0	0	361.372	171.687	1	1	0	0	1	0	0.467836	5.71294e-08	0.000207265	409	58	122.7	58	359.65	107.35
NC_005363	838449	839909	Bd0886	hypothetical protein	NP_967837.1	0	4.01408	9.10038	38.8037	0	0	0	0	0	1	0.511294	4.28873e-15	1.55595e-11	44	56	13.2	56	77.0128	22.9872
NC_005363	840003	841307	Bd0887	outer membrane export factor	NP_967838.1	0	18.9474	0.694653	27.1514	0	0	0	0	0	1	0.527203	4.21461e-24	1.52906e-20	3	35	0.9	35	29.2649	8.73512
NC_005363	841309	844407	Bd0888	acriflavin resistance protein	NP_967839.1	0	10.4478	1.85263	22.5404	0	0	0	0	0	1	0.526944	4.48767e-35	1.62813e-31	19	69	5.7	69	67.7713	20.2287
NC_005363	844470	844832	Bd0889	pterin-4-alpha-carbinolamine dehydratase	NP_967840.1	0	16.9231	0.832435	58.5663	0	1	0	1	0	0	0.490358	6.55781e-16	2.37917e-12	1	21	0.3	21	16.9428	5.05717
NC_005363	844836	845708	Bd0891	hypothetical protein	NP_967841.1	0	0	0.346133	4.63853	0	0	0	0	0	1	0.477663	0.00244605	8.87428	1	4	0.3	4	3.85064	1.14936
NC_005363	845887	846192	Bd0892	hypothetical protein	NP_967842.1	0	0	0	6.61673	0	0	0	0	0	1	0.503268	0.00963853	34.9686	0	2	0	2	1.54026	0.459743
NC_005363	846192	846707	Bd0893	hypothetical protein	NP_967843.1	0	0	0	7.84775	0	0	0	0	0	1	0.474806	0.000251487	0.912396	0	4	0	4	3.08051	0.919486
NC_005363	846718	847281	Bd0894	hypothetical protein	NP_967844.1	0	0	1.07154	8.97482	0	0	0	0	0	1	0.556738	0.00231844	8.41131	2	5	0.6	5	5.3909	1.6091
NC_005363	847337	849253	Bd0895	hypothetical protein	NP_967845.1	0	29.2	0.788143	38.0229	0	0	0	0	0	1	0.51591	5.79744e-49	2.10331e-45	5	72	1.5	72	59.2999	17.7001
NC_005363	849253	849702	Bd0896	orotate phosphoribosyltransferase	NP_967846.1	0	0	296.802	1052.85	1	1	0	0	1	0	0.464444	1.99237e-92	7.22831e-89	442	468	132.6	468	700.817	209.183
NC_005363	849849	850730	Bd0897	LysR family transcriptional regulator	NP_967847.1	0	10	0	10.3302	0	0	0	0	0	1	0.512472	3.99414e-08	0.000144907	0	9	0	9	6.93116	2.06884
NC_005363	850834	851943	Bd0898	alcohol dehydrogenase / formaldehyde	NP_967848.1	0	133.636	1.08892	267.227	0	1	0	1	0	0	0.527928	6.82671e-211	2.47673e-207	4	293	1.2	293	228.728	68.2719
NC_005363	851960	852790	Bd0899	esterase D	NP_967849.1	0	29.3548	2.54539	109.642	0	1	0	1	0	0	0.499398	5.31101e-60	1.92683e-56	7	90	2.1	90	74.7025	22.2975
NC_005363	852831	853877	Bd0900	NADP-dependent alcohol dehydrogenase	NP_967850.1	0	10.7143	1.73166	28.0405	0	0	0	0	0	1	0.534862	3.8233e-17	1.38709e-13	6	29	1.8	29	26.9545	8.0455
NC_005363	854167	855240	Bd0901	Zn-dependent hydrolase	NP_967851.1	0	6.88073	39.9522	281.839	0	1	0	1	0	0	0.493482	8.30517e-111	3.01312e-107	142	299	42.6	299	339.627	101.373
NC_005363	855256	856155	Bd0902	LysR family transcriptional regulator	NP_967852.1	0	0	28.2029	38.2447	0	0	0	0	0	1	0.517778	0.132519	480.781	84	34	25.2	34	90.8752	27.1248
NC_005363	856615	857406	Bd0903	LysR family transcriptional regulator	NP_967853.1	0	7.37143	20.9843	163.614	0	1	0	1	0	0	0.534091	1.67507e-51	6.07715e-48	55	128	16.5	128	140.934	42.0665
NC_005363	857411	858499	Bd0904	hypothetical protein	NP_967854.1	0	0	86.8507	65.0736	1	1	0	0	1	0	0.51607	0.0284554	103.236	313	70	93.9	70	294.959	88.0408
NC_005363	858511	859893	Bd0905	putative ABC transporter	NP_967855.1	0	0	47.6312	39.5282	0	0	0	0	0	1	0.475777	0.219245	795.419	218	54	65.4	54	209.475	62.5251
NC_005363	859895	860299	Bd0906	hypothetical protein	NP_967856.1	0	4.61268	138.776	652.41	1	1	0	0	1	0	0.446914	8.55556e-71	3.10396e-67	186	261	55.8	261	344.247	102.753
NC_005363	860329	860634	Bd0907	putative RNA methylase	NP_967857.1	0	0	317.974	459.863	1	1	0	0	1	0	0.506536	0.000256036	0.928899	322	139	96.6	139	355.029	105.971
NC_005363	860637	861191	Bd0908	DNA-binding protein	NP_967858.1	0	0	51.179	151.398	1	1	0	0	1	0	0.484685	4.06404e-14	1.47443e-10	94	83	28.2	83	136.313	40.6873
NC_005363	861248	861682	Bd0909	putative redox protein	NP_967859.1	0	0	58.3508	239.708	1	1	0	0	1	0	0.487356	1.79823e-25	6.52397e-22	84	103	25.2	103	144.014	42.986
NC_005363	861695	862396	Bd0910	putative hydrolase	NP_967860.1	0	0	19.3701	72.1054	0	1	0	1	0	0	0.524217	6.54678e-12	2.37517e-08	45	50	13.5	50	73.1622	21.8378
NC_005363	862397	863116	Bd0911	putative enzyme of sugar metabolism	NP_967861.1	0	4.86486	3.77717	23.9029	0	0	0	0	0	1	0.505556	2.77535e-07	0.0010069	9	17	2.7	17	20.0233	5.97666
NC_005363	863186	864424	Bd0912	hypothetical protein	NP_967862.1	0	93.6364	0.975541	167.501	0	1	0	1	0	0	0.506053	8.04722e-147	2.91953e-143	4	205	1.2	205	160.957	48.0432
NC_005363	864440	866986	Bd0913	hypothetical protein	NP_967863.1	0	18.4615	0.118639	9.14184	0	0	0	0	0	1	0.506086	2.21731e-17	8.0444e-14	1	23	0.3	23	18.4831	5.51692
NC_005363	867146	867703	Bd0914	putative DNA polymerase epsilon subunit	NP_967864.1	0	0	0	3.62853	0	0	0	0	0	1	0.541219	0.00963853	34.9686	0	2	0	2	1.54026	0.459743
NC_005363	867747	868505	Bd0915	putative ribonucleotide transport atp-binding	NP_967865.1	0	6.875	0.796242	13.3381	0	0	0	0	0	1	0.509881	6.75091e-07	0.00244923	2	10	0.6	10	9.24154	2.75846
NC_005363	868516	870993	Bd0916	cation transporting ATPase	NP_967866.1	0	0	2.68274	3.26831	0	0	0	0	0	1	0.533898	0.631946	2292.7	22	8	6.6	8	23.1039	6.89615
NC_005363	871050	871511	Bd0917	small heat shock protein	NP_967867.1	0	0	3.92434	15.3388	0	0	0	0	0	1	0.45671	0.00818328	29.6889	6	7	1.8	7	10.0117	2.98833
NC_005363	871527	871907	Bd0919	phage shock protein	NP_967868.1	0	0	0	10.6285	0	0	0	0	0	1	0.480315	0.000251487	0.912396	0	4	0	4	3.08051	0.919486
NC_005363	871921	872397	Bd0920	hypothetical protein	NP_967869.1	0	0	1.26698	4.2447	0	0	0	0	0	1	0.498952	0.199131	722.445	2	2	0.6	2	3.08051	0.919486
NC_005363	872416	873474	Bd0921	hypothetical protein	NP_967870.1	0	8.46154	0.285339	9.55958	0	0	0	0	0	1	0.515581	8.60085e-08	0.000312039	1	10	0.3	10	8.47141	2.52859
NC_005363	873473	874903	Bd0922	periplasmic serine protease	NP_967871.1	0	0	0	0.707449	0	0	0	0	0	1	0.528302	0.0671946	243.782	0	1	0	1	0.770128	0.229872
NC_005363	875072	877567	Bd0923	putative collagenase	NP_967872.1	0	12.2727	0.484253	10.5454	0	0	0	0	0	1	0.512821	1.13583e-16	4.1208e-13	4	26	1.2	26	23.1039	6.89615
NC_005363	877599	877880	Bd0925	hypothetical protein	NP_967873.1	0	0	0	3.58993	0	0	0	0	0	1	0.443262	0.0671946	243.782	0	1	0	1	0.770128	0.229872
NC_005363	877900	879117	Bd0926	putative methyltransferase	NP_967874.1	0	9.23077	0.24809	9.14282	0	0	0	0	0	1	0.517241	1.56308e-08	5.67085e-05	1	11	0.3	11	9.24154	2.75846
NC_005363	879305	880564	Bd0927	putative RNA methylase	NP_967875.1	0	0	0.239821	1.60692	0	0	0	0	0	1	0.529365	0.0721609	261.8	1	2	0.3	2	2.31039	0.689615
NC_005363	880705	881712	Bd0928	malate dehydrogenase	NP_967876.2	0	207.7	8.99327	2084.98	0	1	0	1	0	0	0.49504	0	0	30	2076	9	2076	1621.89	484.11
NC_005363	881798	882499	Bd0929	hypothetical protein	NP_967877.1	0	37.8947	1.29134	102.39	0	1	0	1	0	0	0.485755	2.57117e-50	9.32821e-47	3	71	0.9	71	56.9895	17.0105
NC_005363	882503	883273	Bd0930	ThiJ/PfpI family protein	NP_967878.1	0	4.64286	2.35155	15.7566	0	0	0	0	0	1	0.527886	1.06062e-05	0.0384793	6	12	1.8	12	13.8623	4.13769
NC_005363	883423	884352	Bd0931	MerR family transcriptional regulator	NP_967879.1	11.6313	0	1246.06	106.679	1	1	0	0	1	0	0.480645	5.86045e-205	2.12617e-201	3835	98	1150.5	98	3028.92	904.085
NC_005363	884401	885936	Bd0932	hypothetical protein	NP_967880.1	66.0125	0	1384.57	20.4317	1	0	1	0	0	0	0.505859	0	0	7038	31	2111.4	31	5444.04	1624.96
NC_005363	885943	887001	Bd0933	hypothetical protein	NP_967881.1	14.8107	0	393.482	25.8109	1	0	1	0	0	0	0.532578	1.22195e-78	4.43324e-75	1379	27	413.7	27	1082.8	323.199
NC_005363	887136	887879	Bd0934	putative secreted nuclease	NP_967882.1	0	25.2459	6.90451	208.187	0	1	0	1	0	0	0.474462	8.74039e-96	3.17101e-92	17	153	5.1	153	130.922	39.0782
NC_005363	887990	888217	Bd0936	hypothetical protein	NP_967883.1	0	84	0	368.535	0	1	0	1	0	0	0.447368	1.97662e-62	7.17117e-59	0	83	0	83	63.9207	19.0793
NC_005363	888469	889131	Bd0937	hypothetical protein	NP_967884.1	0	20	0.455768	38.1735	0	0	0	0	0	1	0.526395	7.51545e-19	2.7266e-15	1	25	0.3	25	20.0233	5.97666
NC_005363	889128	889334	Bd0938	hypothetical protein	NP_967885.1	0	11	0	48.9063	0	0	0	0	0	1	0.463768	7.11705e-09	2.58207e-05	0	10	0	10	7.70128	2.29872
NC_005363	889474	889872	Bd0939	hypothetical protein	NP_967886.1	0	138.75	1.51466	560.731	0	1	0	1	0	0	0.531328	9.86546e-161	3.57919e-157	2	221	0.6	221	171.739	51.2614
NC_005363	889949	890218	Bd0940	30S ribosomal protein S18	NP_967887.1	0	595.625	20.1449	14289.3	0	1	0	1	0	0	0.425926	0	0	18	3811	5.4	3811	2948.82	880.178
NC_005363	890715	890975	Bd0941	50S ribosomal protein L24	NP_967888.1	0	724	5.78877	7016.7	0	1	0	1	0	0	0.402299	0	0	5	1809	1.5	1809	1397.01	416.987
NC_005363	891169	891522	Bd0942	hypothetical protein	NP_967889.1	0	114.643	5.12159	915.128	0	1	0	1	0	0	0.454802	2.68291e-228	9.7336e-225	6	320	1.8	320	251.062	74.9381
NC_005363	891533	892363	Bd0943	putative amidohydrolase	NP_967890.1	0	22	5.4544	146.189	0	1	0	1	0	0	0.543923	5.28819e-74	1.91855e-70	15	120	4.5	120	103.967	31.0327
NC_005363	892504	892761	Bd0944	hypothetical protein	NP_967891.1	0	12.1429	7.0273	129.488	0	1	0	1	0	0	0.542636	5.84328e-20	2.11994e-16	6	33	1.8	33	30.035	8.96499
NC_005363	892813	894549	Bd0945	electron transfer flavoprotein-ubiquinone	NP_967892.1	0	18.087	6.08871	120.644	0	1	0	1	0	0	0.508923	2.50312e-118	9.08134e-115	35	207	10.5	207	186.371	55.6289
NC_005363	894600	895724	Bd0946	putative N6-adenine-specific DNA methylase	NP_967893.1	0	27.8947	5.90918	189.874	0	1	0	1	0	0	0.489778	1.04968e-132	3.80825e-129	22	211	6.6	211	179.44	53.5601
NC_005363	895742	896140	Bd0947	putative branched-chain amino acid	NP_967894.1	0	89	0	223.277	0	1	0	1	0	0	0.47619	4.42399e-66	1.60502e-62	0	88	0	88	67.7713	20.2287
NC_005363	896179	896550	Bd0948	putative polyketide synthase	NP_967895.1	0	60.625	1.62459	261.254	0	1	0	1	0	0	0.526882	1.22381e-69	4.43998e-66	2	96	0.6	96	75.4726	22.5274
NC_005363	896612	896977	Bd0949	hypothetical protein	NP_967896.1	0	176.923	0.825612	633.416	0	1	0	1	0	0	0.491803	1.04638e-167	3.79626e-164	1	229	0.3	229	177.13	52.8705
NC_005363	896993	898060	Bd0950	UDP glucosamine N-acyltransferase	NP_967897.1	0	100	0	93.8424	0	1	0	1	0	0	0.551498	4.14872e-74	1.50515e-70	0	99	0	99	76.2427	22.7573
NC_005363	898166	898783	Bd0952	hypothetical protein	NP_967898.1	0	84.0909	1.95582	301.415	0	1	0	1	0	0	0.498382	1.5732e-131	5.70759e-128	4	184	1.2	184	144.784	43.2159
NC_005363	898867	899085	Bd0953	translation initiation factor IF-1	NP_967899.1	0	431.25	2.75958	3185	0	1	0	1	0	0	0.429224	0	0	2	689	0.6	689	532.159	158.841
NC_005363	899133	901475	Bd0954	hypothetical protein	NP_967900.1	0	461.636	1.93453	1096.62	0	1	0	1	0	0	0.501067	0	0	15	2538	4.5	2538	1966.14	586.862
NC_005363	901490	901585	Bd0955	hypothetical protein	NP_967901.1	0	108	0	1128.36	0	1	0	1	0	0	0.416667	6.04152e-80	2.19186e-76	0	107	0	107	82.4037	24.5963
NC_005363	901671	903032	Bd0956	hypothetical protein	NP_967902.1	0	16	0	11.1493	0	0	0	0	0	1	0.53304	1.35091e-12	4.9011e-09	0	15	0	15	11.5519	3.44807
NC_005363	903036	904598	Bd0957	hypothetical protein	NP_967903.1	0	0	0.193329	0	0	0	0	0	0	1	0.523992	0.584834	2121.78	1	0	0.3	0	0.770128	0.229872
NC_005363	904767	906155	Bd0958	putative Zn-dependent protease	NP_967904.1	0	0	60.0432	148.684	1	1	0	0	1	0	0.519078	2.97412e-24	1.07901e-20	276	204	82.8	204	369.662	110.338
NC_005363	906155	907498	Bd0959	putative inactivated Zn-dependent peptidase,	NP_967905.1	0	0	54.859	119.766	1	1	0	0	1	0	0.505952	3.9433e-15	1.43063e-11	244	159	73.2	159	310.362	92.6382
NC_005363	907500	907946	Bd0961	desiccation-related protein	NP_967906.1	0	0	35.1522	131.358	0	1	0	1	0	0	0.469799	1.23144e-13	4.46766e-10	52	58	15.6	58	84.7141	25.2859
NC_005363	908005	908805	Bd0962	hypothetical protein	NP_967907.1	0	11.25	3.77246	55.6103	0	1	0	1	0	0	0.516854	1.67911e-24	6.09183e-21	10	44	3	44	41.5869	12.4131
NC_005363	908788	909621	Bd0963	putative hydrolase	NP_967908.1	0	43.75	0.724638	83.7564	0	1	0	1	0	0	0.492806	6.09652e-50	2.21182e-46	2	69	0.6	69	54.6791	16.3209
NC_005363	909726	912455	Bd0964	DNA topoisomerase I	NP_967909.1	0	167.647	0.885491	211.001	0	1	0	1	0	0	0.521245	0	0	8	569	2.4	569	444.364	132.636
NC_005363	912547	913446	Bd0965	hypothetical protein	NP_967910.1	0	39.2	1.67874	109.11	0	1	0	1	0	0	0.485556	4.01033e-67	1.45495e-63	5	97	1.5	97	78.5531	23.4469
NC_005363	913566	915587	Bd0967	tail-specific protease	NP_967911.1	0	0	149.443	213.787	1	1	0	0	1	0	0.486152	4.75326e-10	1.72448e-06	1000	427	300	427	1098.97	328.027
NC_005363	915560	915745	Bd0968	hypothetical protein	NP_967912.1	0	0	11.3721	21.7712	0	0	0	0	0	1	0.44086	0.29169	1058.25	7	4	2.1	4	8.47141	2.52859
NC_005363	915764	917353	Bd0969	hypothetical protein	NP_967913.1	0	0	0.57014	1.91011	0	0	0	0	0	1	0.539623	0.115809	420.154	3	3	0.9	3	4.62077	1.37923
NC_005363	917363	920092	Bd0970	putative secreted esterase	NP_967914.1	0	0	0.110686	0.741656	0	0	0	0	0	1	0.548718	0.0721609	261.8	1	2	0.3	2	2.31039	0.689615
NC_005363	920241	921371	Bd0972	3-methyl-2-oxobutanoate dehydrogenase	NP_967915.1	0	48.9286	1.60304	121.734	0	1	0	1	0	0	0.513705	2.02635e-94	7.35159e-91	6	136	1.8	136	109.358	32.6418
NC_005363	921371	922426	Bd0974	3-methyl-2-oxobutanoate dehydrogenase	NP_967916.1	0	68.8	1.43075	163.933	0	1	0	1	0	0	0.517992	5.81613e-121	2.11009e-117	5	171	1.5	171	135.543	40.4574
NC_005363	922427	923266	Bd0975	hypothetical protein	NP_967917.1	0	270	0.359731	421.817	0	1	0	1	0	0	0.5	7.97524e-256	2.89342e-252	1	350	0.3	350	270.315	80.6849
NC_005363	923475	923972	Bd0976	putative helicase	NP_967918.1	0	16	0	30.4928	0	0	0	0	0	1	0.51004	1.35091e-12	4.9011e-09	0	15	0	15	11.5519	3.44807
NC_005363	923985	924773	Bd0977	hypothetical protein	NP_967919.1	0	21.5385	0.382983	34.6435	0	0	0	0	0	1	0.481622	2.55279e-20	9.26154e-17	1	27	0.3	27	21.5636	6.4364
NC_005363	924821	925774	Bd0978	putative hydrolase	NP_967920.1	0	0	72.8512	39.2634	1	0	1	0	0	0	0.464361	0.00039187	1.4217	230	37	69	37	205.624	61.3757
NC_005363	925817	926356	Bd0979	hypothetical protein	NP_967921.1	0	34.6429	3.35749	179.975	0	1	0	1	0	0	0.531481	2.32325e-65	8.42874e-62	6	96	1.8	96	78.5531	23.4469
NC_005363	926365	926679	Bd0980	divalent cation tolerance protein	NP_967922.1	0	16.2162	8.63354	189.617	0	1	0	1	0	0	0.488889	7.49747e-36	2.72008e-32	9	59	2.7	59	52.3687	15.6313
NC_005363	926683	927723	Bd0981	Mg2+ and Co2+ transporter	NP_967923.1	0	97.25	2.90273	377.325	0	1	0	1	0	0	0.492795	2.47608e-273	8.98323e-270	10	388	3	388	306.511	91.4889
NC_005363	927960	928748	Bd0982	dienelactone hydrolase family protein	NP_967924.1	0	0	38.6813	39.7759	0	0	0	0	0	1	0.52725	0.891899	3235.81	101	31	30.3	31	101.657	30.343
NC_005363	928871	929380	Bd0983	hypothetical protein	NP_967925.1	0	0	8.88747	7.94008	0	0	0	0	0	1	0.515686	0.841157	3051.72	15	4	4.5	4	14.6324	4.36756
NC_005363	929462	929902	Bd0984	hypothetical protein	NP_967926.1	0	0	23.2969	9.1824	0	0	0	0	0	1	0.535147	0.0679046	246.358	34	4	10.2	4	29.2649	8.73512
NC_005363	929903	930133	Bd0986	hypothetical protein	NP_967927.1	0	0	23.546	8.76502	0	0	0	0	0	1	0.493506	0.167464	607.558	18	2	5.4	2	15.4026	4.59743
NC_005363	930333	932441	Bd0987	elongation factor G	NP_967928.1	0	23.547	168.639	4001.92	1	1	0	0	1	0	0.471788	0	0	1177	8337	353.1	8337	7327	2187
NC_005363	932638	934074	Bd0988	ATP-dependent DNA helicase RecQ	NP_967929.1	0	70.625	0.420562	78.9035	0	1	0	1	0	0	0.527488	2.63311e-81	9.55291e-78	2	112	0.6	112	87.7946	26.2054
NC_005363	934091	935164	Bd0989	L-sorbosone dehydrogenase	NP_967930.1	0	15.3571	1.68812	39.5895	0	0	0	0	0	1	0.548417	2.33232e-26	8.46167e-23	6	42	1.8	42	36.9662	11.0338
NC_005363	935164	935829	Bd0990	leucyl/phenylalanyl-tRNA--protein transferase	NP_967931.1	0	6.70103	13.1577	97.2838	0	1	0	1	0	0	0.534535	8.25232e-26	2.99394e-22	29	64	8.7	64	71.6219	21.3781
NC_005363	935870	936451	Bd0991	hypothetical protein	NP_967932.1	0	0	66.9767	36.5285	1	0	1	0	0	0	0.496564	0.00889571	32.2736	129	21	38.7	21	115.519	34.4807
NC_005363	936448	937113	Bd0992	cell wall hydrolase	NP_967933.1	0	0	47.64	27.3611	0	0	0	0	0	1	0.472973	0.0276818	100.429	105	18	31.5	18	94.7258	28.2742
NC_005363	937260	938849	Bd0993	putative secreted protein	NP_967934.1	0	0	3.42084	6.36704	0	0	0	0	0	1	0.489937	0.109464	397.134	18	10	5.4	10	21.5636	6.4364
NC_005363	938849	939724	Bd0994	serine protease SplA	NP_967935.1	0	0	2.75958	4.62265	0	0	0	0	0	1	0.523973	0.394316	1430.58	8	4	2.4	4	9.24154	2.75846
NC_005363	939733	941544	Bd0995	ABC transporter ATP-binding protein	NP_967936.1	0	50.8824	1.3341	96.096	0	1	0	1	0	0	0.504967	1.84169e-118	6.68166e-115	8	172	2.4	172	138.623	41.3769
NC_005363	941631	943097	Bd0996	hypothetical protein	NP_967937.1	0	16.9231	0.205981	14.4919	0	0	0	0	0	1	0.545331	6.55781e-16	2.37917e-12	1	21	0.3	21	16.9428	5.05717
NC_005363	943134	943421	Bd0997	hypothetical protein	NP_967938.1	0	35.3846	1.04922	158.181	0	1	0	1	0	0	0.434028	1.64138e-33	5.95494e-30	1	45	0.3	45	35.4259	10.5741
NC_005363	943453	944379	Bd0998	hypothetical protein	NP_967939.1	0	65.3846	0.32597	91.7349	0	1	0	1	0	0	0.502697	5.21544e-62	1.89216e-58	1	84	0.3	84	65.4609	19.5391
NC_005363	944394	945878	Bd0999	outer membrane efflux protein	NP_967940.1	0	38.4615	0.203484	33.4045	0	0	0	0	0	1	0.517845	1.94302e-36	7.04929e-33	1	49	0.3	49	38.5064	11.4936
NC_005363	945872	946663	Bd1000	hypothetical protein	NP_967941.1	0	64	0	80.5286	0	1	0	1	0	0	0.512626	8.04044e-48	2.91707e-44	0	63	0	63	48.5181	14.4819
NC_005363	946799	949951	Bd1001	acriflavin resistance protein	NP_967942.1	0	89.7826	1.15004	132.284	0	1	0	1	0	0	0.538852	1.37128e-288	4.97499e-285	12	412	3.6	412	326.534	97.4655
NC_005363	949989	950462	Bd1002	redox-sensing activator of soxS	NP_967943.1	0	15	0	29.9009	0	0	0	0	0	1	0.514768	7.45666e-12	2.70528e-08	0	14	0	14	10.7818	3.2182
NC_005363	950557	950922	Bd1003	hypothetical protein	NP_967944.1	0	0	1.65122	8.29803	0	0	0	0	0	1	0.530055	0.0491786	178.42	2	3	0.6	3	3.85064	1.14936
NC_005363	950919	951689	Bd1004	hypothetical protein	NP_967945.1	0	0	40.3682	66.9654	0	1	0	1	0	0	0.534371	0.00281105	10.1985	103	51	30.9	51	118.6	35.4002
NC_005363	951691	952290	Bd1005	hypothetical protein	NP_967946.1	0	0	61.9457	116.421	1	1	0	0	1	0	0.47	2.00002e-05	0.0725607	123	69	36.9	69	147.865	44.1353
NC_005363	952347	953285	Bd1006	transcriptional regulator	NP_967947.1	0	0	178.601	130.453	1	1	0	0	1	0	0.513312	0.00166687	6.04742	555	121	166.5	121	520.607	155.393
NC_005363	953282	953824	Bd1007	hypothetical protein	NP_967948.1	40.3276	0	2167.53	52.2027	1	1	0	0	1	0	0.526703	4.52862e-241	1.64298e-237	3895	28	1168.5	28	3021.21	901.786
NC_005363	953889	954845	Bd1008	thiamine-monophosphate kinase	NP_967949.1	0	7.3913	3.78902	34.909	0	0	0	0	0	1	0.524556	9.99561e-16	3.62641e-12	12	33	3.6	33	34.6558	10.3442
NC_005363	954925	957105	Bd1010	polyphosphate kinase	NP_967950.1	0	7.07317	20.3666	147.607	0	1	0	1	0	0	0.513067	9.36963e-120	3.3993e-116	147	318	44.1	318	358.11	106.89
NC_005363	957113	957619	Bd1011	phosphohistidine phosphatase	NP_967951.1	0	8.15534	18.4761	165.732	0	1	0	1	0	0	0.524655	1.23179e-36	4.46895e-33	31	83	9.3	83	87.7946	26.2054
NC_005363	957616	961626	Bd1012	hypothetical protein	NP_967952.1	0	4.26752	3.69148	16.6581	0	0	0	0	0	1	0.507604	1.80731e-18	6.55693e-15	49	66	14.7	66	88.5648	26.4352
NC_005363	961827	962426	Bd1013	hypothetical protein	NP_967953.1	0	0	73.0254	37.1199	1	0	1	0	0	0	0.476667	0.0025774	9.35081	145	22	43.5	22	128.611	38.3886
NC_005363	962483	963439	Bd1014	hypothetical protein	NP_967954.1	0	0	115.249	102.611	1	1	0	0	1	0	0.535005	0.308983	1120.99	365	97	109.5	97	355.799	106.201
NC_005363	963438	964502	Bd1015	hypothetical protein	NP_967955.1	0	16.3	8.51194	153.993	0	1	0	1	0	0	0.538028	6.98967e-91	2.53585e-87	30	162	9	162	147.865	44.1353
NC_005363	964596	965270	Bd1016	phosphate transport system regulatory protein	NP_967956.1	0	14.4776	38.4992	580.42	0	1	0	1	0	0	0.497778	4.08306e-203	1.48133e-199	86	387	25.8	387	364.271	108.729
NC_005363	965290	965967	Bd1017	DNA-binding response regulator PhoB	NP_967957.1	0	6.86364	31.1979	223.973	0	1	0	1	0	0	0.520649	3.79121e-57	1.37545e-53	70	150	21	150	169.428	50.5717
NC_005363	965964	967397	Bd1018	phosphate regulon sensor protein phoR	NP_967958.1	0	39.7143	4.21442	195.553	0	1	0	1	0	0	0.505579	3.22826e-182	1.17121e-178	20	277	6	277	228.728	68.2719
NC_005363	967408	968298	Bd1019	hypothetical protein	NP_967959.1	0	16.7347	4.40882	92.0327	0	1	0	1	0	0	0.549944	5.09808e-48	1.84958e-44	13	81	3.9	81	72.3921	21.6079
NC_005363	968332	968610	Bd1020	putative DNA-dependent DNA polymerase	NP_967960.1	0	12.2727	4.33224	94.3418	0	1	0	1	0	0	0.422939	1.13583e-16	4.1208e-13	4	26	1.2	26	23.1039	6.89615
NC_005363	968684	969946	Bd1021	putative fibronectin/fibrinogen-binding	NP_967961.1	0	7.88732	10.527	88.9722	0	1	0	1	0	0	0.536025	6.13297e-47	2.22504e-43	44	111	13.2	111	119.37	35.6301
NC_005363	970043	970987	Bd1023	ATP-binding protein of ABC transporter	NP_967962.1	0	102.143	1.91856	305.315	0	1	0	1	0	0	0.506878	7.95535e-203	2.8862e-199	6	285	1.8	285	224.107	66.8926
NC_005363	970984	971757	Bd1024	ABC-type transport system permease protein	NP_967963.1	0	63.125	0.780811	130.796	0	1	0	1	0	0	0.5	1.48112e-72	5.37349e-69	2	100	0.6	100	78.5531	23.4469
NC_005363	971761	973296	Bd1025	ABC-type transport system involved in gliding	NP_967964.1	0	48.75	0.393456	50.7498	0	1	0	1	0	0	0.499349	8.86029e-56	3.21451e-52	2	77	0.6	77	60.8401	18.1599
NC_005363	973296	974279	Bd1026	hypothetical protein	NP_967965.1	0	55.625	0.614175	90.5363	0	1	0	1	0	0	0.489837	8.36889e-64	3.03623e-60	2	88	0.6	88	69.3116	20.6884
NC_005363	974279	975271	Bd1027	galactokinase	NP_967966.1	0	7.9397	19.1712	160.061	0	1	0	1	0	0	0.51863	3.2748e-65	1.1881e-61	63	157	18.9	157	169.428	50.5717
NC_005363	975217	976155	Bd1028	hypothetical protein	NP_967967.1	0	4.04806	56.9593	235.031	1	1	0	0	1	0	0.499468	2.97492e-52	1.0793e-48	177	218	53.1	218	304.201	90.7993
NC_005363	976460	977272	Bd1029	methyltransferase	NP_967968.1	0	18.6047	4.08845	98.372	0	1	0	1	0	0	0.489545	2.47481e-48	8.97859e-45	11	79	3.3	79	69.3116	20.6884
NC_005363	977306	978232	Bd1030	magnesium and cobalt transport protein	NP_967969.1	0	10.6557	5.54149	69.8932	0	1	0	1	0	0	0.473571	4.31038e-33	1.56381e-29	17	64	5.1	64	62.3804	18.6196
NC_005363	978242	979096	Bd1031	putative phospholipase/carboxylesterase	NP_967970.1	0	34.8	1.7671	101.828	0	1	0	1	0	0	0.51345	3.95811e-59	1.436e-55	5	86	1.5	86	70.0817	20.9183
NC_005363	979154	980710	Bd1032	hypothetical protein	NP_967971.1	0	0	0.388149	4.55139	0	0	0	0	0	1	0.517662	9.35889e-05	0.33954	2	7	0.6	7	6.93116	2.06884
NC_005363	980752	981828	Bd1034	hypothetical protein	NP_967972.1	0	4.70333	63.6894	304.554	1	1	0	0	1	0	0.504178	8.06243e-89	2.92505e-85	227	324	68.1	324	424.341	126.659
NC_005363	981853	982653	Bd1035	putative lipoprotein LipL45	NP_967973.1	0	15.2128	10.5629	179.47	0	1	0	1	0	0	0.514357	1.57044e-78	5.69757e-75	28	142	8.4	142	130.922	39.0782
NC_005363	982695	983180	Bd1036	preprotein translocase subunit SecG	NP_967974.1	0	92	3.10879	477.017	0	1	0	1	0	0	0.514403	3.52491e-163	1.27884e-159	5	229	1.5	229	180.21	53.7899
NC_005363	983229	983699	Bd1037	hypothetical protein	NP_967975.1	0	17	0	34.3901	0	0	0	0	0	1	0.515924	2.45249e-13	8.89763e-10	0	16	0	16	12.3221	3.67795
NC_005363	983798	984982	Bd1038	hypothetical protein	NP_967976.1	0	6.92308	0.254999	6.8345	0	0	0	0	0	1	0.523207	2.61599e-06	0.0094908	1	8	0.3	8	6.93116	2.06884
NC_005363	984989	985633	Bd1040	hypothetical protein	NP_967977.1	0	151	0	235.433	0	1	0	1	0	0	0.542636	2.66497e-111	9.66851e-108	0	150	0	150	115.519	34.4807
NC_005363	985644	986588	Bd1041	DNA polymerase III delta' subunit	NP_967978.1	0	54.2105	0.959282	109.271	0	1	0	1	0	0	0.522751	6.59598e-73	2.39302e-69	3	102	0.9	102	80.8635	24.1365
NC_005363	986630	987400	Bd1042	TatD related DNase	NP_967979.1	0	6.83146	56.8291	397.854	1	1	0	0	1	0	0.50454	1.02771e-111	3.72855e-108	145	303	43.5	303	345.018	102.982
NC_005363	987363	988322	Bd1043	trypsin	NP_967980.1	0	0	9.12817	11.6	0	0	0	0	0	1	0.533333	0.497548	1805.1	29	11	8.7	11	30.8051	9.19486
NC_005363	988541	989986	Bd1044	hypothetical protein	NP_967981.1	0	0	0.626917	0	0	0	0	0	0	1	0.521438	0.344004	1248.04	3	0	0.9	0	2.31039	0.689615
NC_005363	990129	991673	Bd1045	hypothetical protein	NP_967982.1	0	0	1.56465	3.27625	0	0	0	0	0	1	0.521036	0.184822	670.535	8	5	2.4	5	10.0117	2.98833
NC_005363	991793	993151	Bd1046	hypothetical protein	NP_967983.1	0	0	1.11175	7.4493	0	0	0	0	0	1	0.520971	5.80311e-05	0.210537	5	10	1.5	10	11.5519	3.44807
NC_005363	993257	994222	Bd1047	hypothetical protein	NP_967984.1	0	0	35.6603	32.4877	0	0	0	0	0	1	0.535197	0.645405	2341.53	114	31	34.2	31	111.669	33.3314
NC_005363	994370	995377	Bd1049	glyceraldehyde-3-phosphate dehydrogenase	NP_967985.1	0	138	1.49888	345.488	0	1	0	1	0	0	0.501984	6.87559e-247	2.49447e-243	5	344	1.5	344	268.775	80.2252
NC_005363	995381	996586	Bd1050	phosphoglycerate kinase	NP_967986.1	0	100.811	2.25503	312.27	0	1	0	1	0	0	0.503317	8.47147e-263	3.07345e-259	9	372	2.7	372	293.419	87.5811
NC_005363	996729	997454	Bd1051	hypothetical protein	NP_967987.1	0	22.4528	13.319	330.481	0	1	0	1	0	0	0.498623	3.86897e-142	1.40366e-138	32	237	9.6	237	207.165	61.8355
NC_005363	997458	997892	Bd1052	putative phosphoenolpyruvate carboxylase	NP_967988.1	0	0	72.2439	97.7451	1	1	0	0	1	0	0.501149	0.0969379	351.691	104	42	31.2	42	112.439	33.5612
NC_005363	997906	999048	Bd1053	hypothetical protein	NP_967989.1	0	0	138.265	54.028	1	1	0	0	1	0	0.505687	5.86594e-13	2.12816e-09	523	61	156.9	61	449.755	134.245
NC_005363	999387	1000778	Bd1054	asparaginyl-tRNA synthetase	NP_967990.2	0	73.1868	5.86113	483.635	0	1	0	1	0	0	0.505029	0	0	27	665	8.1	665	532.929	159.071
NC_005363	1001306	1002517	Bd1056	threonine ammonia-lyase	NP_967991.1	0	0	496.892	141.162	1	1	0	0	1	0	0.528053	4.41492e-63	1.60173e-59	1993	169	597.9	169	1665.02	496.982
NC_005363	1002434	1003312	Bd1057	ABC transporter periplasmic-binding protein	NP_967992.1	0	0	81.8173	58.7376	1	1	0	0	1	0	0.518771	0.0309578	112.315	238	51	71.4	51	222.567	66.4329
NC_005363	1003403	1004005	Bd1058	hypothetical protein	NP_967993.1	0	0	434.97	198.107	1	1	0	0	1	0	0.467662	1.96906e-16	7.14376e-13	868	118	260.4	118	759.347	226.653
NC_005363	1004052	1005452	Bd1059	N-methylhydantoinase B	NP_967994.1	0	59.375	0.431369	67.9242	0	1	0	1	0	0	0.54247	3.51853e-68	1.27652e-64	2	94	0.6	94	73.9323	22.0677
NC_005363	1005449	1006801	Bd1060	hydantoin utilization protein	NP_967995.1	0	141	0	104.753	0	1	0	1	0	0	0.532151	5.19517e-104	1.88481e-100	0	140	0	140	107.818	32.182
NC_005363	1006897	1008015	Bd1061	histidinol-phosphate aminotransferase	NP_967996.1	0	348	0	313.931	0	1	0	1	0	0	0.487042	8.44927e-255	3.06539e-251	0	347	0	347	267.235	79.7654
NC_005363	1008028	1008681	Bd1062	hypothetical protein	NP_967997.1	0	170.625	0.924079	421.043	0	1	0	1	0	0	0.521407	7.083e-198	2.56971e-194	2	272	0.6	272	211.015	62.9848
NC_005363	1008909	1009787	Bd1063	hypothetical protein	NP_967998.1	0	11.875	0.68754	20.7309	0	0	0	0	0	1	0.499431	1.0578e-12	3.83771e-09	2	18	0.6	18	15.4026	4.59743
NC_005363	1009784	1011076	Bd1064	hypothetical protein	NP_967999.1	0	0	0	3.13182	0	0	0	0	0	1	0.555298	0.000251487	0.912396	0	4	0	4	3.08051	0.919486
NC_005363	1011196	1011708	Bd1065	hypothetical protein	NP_968000.1	0	10	0	17.7607	0	0	0	0	0	1	0.51462	3.99414e-08	0.000144907	0	9	0	9	6.93116	2.06884
NC_005363	1011942	1013729	Bd1066	30S ribosomal protein S1	NP_968001.1	0	1620.98	6.92904	12206.1	0	1	0	1	0	0	0.439597	0	0	41	21558	12.3	21558	16634	4965
NC_005363	1013879	1014847	Bd1067	signal peptide peptidase	NP_968002.1	0	40.9091	1.24736	92.9825	0	1	0	1	0	0	0.505676	2.32985e-62	8.4527e-59	4	89	1.2	89	71.6219	21.3781
NC_005363	1014851	1015258	Bd1068	hypothetical protein	NP_968003.1	0	5.35714	4.44373	34.7378	0	0	0	0	0	1	0.519608	5.82362e-07	0.00211281	6	14	1.8	14	15.4026	4.59743
NC_005363	1015384	1015878	Bd1069	hit family hydrolase	NP_968004.1	0	13	0	24.5421	0	0	0	0	0	1	0.486869	2.28889e-10	8.3041e-07	0	12	0	12	9.24154	2.75846
NC_005363	1015883	1016617	Bd1071	integral membrane protein	NP_968005.1	0	15.3571	2.46673	57.8491	0	1	0	1	0	0	0.527891	2.33232e-26	8.46167e-23	6	42	1.8	42	36.9662	11.0338
NC_005363	1016689	1016874	Bd1072	hypothetical protein	NP_968006.1	0	136.129	11.3721	2291.42	0	1	0	1	0	0	0.419355	1.11651e-300	4.05069e-297	7	421	2.1	421	329.615	98.385
NC_005363	1017016	1017399	Bd1073	hypothetical protein	NP_968007.1	0	226.154	0.786911	772.452	0	1	0	1	0	0	0.453125	2.55395e-214	9.26572e-211	1	293	0.3	293	226.418	67.5822
NC_005363	1017506	1018498	Bd1074	putative iron ABC transporter	NP_968008.1	0	6.94175	40.7767	290.556	0	1	0	1	0	0	0.483384	2.17778e-106	7.90098e-103	134	285	40.2	285	322.684	96.3162
NC_005363	1018565	1019563	Bd1075	hypothetical protein	NP_968009.1	8.12909	0	449.782	54.7222	1	1	0	0	1	0	0.497497	7.79537e-74	2.82816e-70	1487	54	446.1	54	1186.77	354.232
NC_005363	1019726	1020232	Bd1076	flagellar protein FliL	NP_968010.1	108.077	0	2789.3	23.9612	1	0	1	0	0	0	0.506903	8.91641e-300	3.23487e-296	4680	12	1404	12	3613.44	1078.56
NC_005363	1020342	1021742	Bd1077	protease	NP_968011.1	14.2786	0	142.999	9.39377	1	0	1	0	0	0	0.503926	9.86874e-39	3.58038e-35	663	13	198.9	13	520.607	155.393
NC_005363	1021745	1023166	Bd1078	M16 family peptidase	NP_968012.1	0	0	20.3999	17.7982	0	0	0	0	0	1	0.513361	0.543118	1970.43	96	25	28.8	25	93.1855	27.8145
NC_005363	1023244	1023963	Bd1079	hypothetical protein	NP_968013.1	0	0	439.831	157.478	1	1	0	0	1	0	0.519444	3.75766e-27	1.36328e-23	1048	112	314.4	112	893.349	266.651
NC_005363	1024224	1024994	Bd1080	LysR family transcriptional regulator	NP_968014.1	0	0	174.015	74.8437	1	1	0	0	1	0	0.498054	6.56498e-10	2.38177e-06	444	57	133.2	57	385.834	115.166
NC_005363	1025069	1026973	Bd1081	methyl-accepting chemotaxis protein	NP_968015.1	7.26786	0	107.07	14.3484	1	0	1	0	0	0	0.514961	1.86145e-33	6.75333e-30	675	27	202.5	27	540.63	161.37
NC_005363	1027128	1027520	Bd1082	hypothetical protein	NP_968016.1	0	125.074	32.2934	4379.16	0	1	0	1	0	0	0.46056	0	0	42	1700	12.6	1700	1341.56	400.436
NC_005363	1027580	1028935	Bd1084	putative metalloprotease	NP_968017.1	0	53.2353	1.78274	134.384	0	1	0	1	0	0	0.503687	2.83956e-124	1.03019e-120	8	180	2.4	180	144.784	43.2159
NC_005363	1028932	1029300	Bd1085	hypothetical protein	NP_968018.1	0	0	1.6378	16.4611	0	0	0	0	0	1	0.485095	0.000471435	1.71037	2	6	0.6	6	6.16103	1.83897
NC_005363	1029308	1029910	Bd1086	hypothetical protein	NP_968019.1	0	6.84211	1.50335	20.1465	0	0	0	0	0	1	0.497512	1.53756e-07	0.000557828	3	12	0.9	12	11.5519	3.44807
NC_005363	1029933	1030379	Bd1087	hypothetical protein	NP_968020.1	0	49	0	108.71	0	1	0	1	0	0	0.561521	7.51941e-37	2.72804e-33	0	48	0	48	36.9662	11.0338
NC_005363	1030460	1031452	Bd1089	hypothetical protein	NP_968021.1	0	0	2.43443	6.11698	0	0	0	0	0	1	0.49144	0.0772277	280.182	8	6	2.4	6	10.7818	3.2182
NC_005363	1031452	1031841	Bd1090	hypothetical protein	NP_968022.1	#DIV/0!	#DIV/0!	0	0	0	0	0	0	0	1	0.479487	#DIV/0!	#DIV/0!	0	0	0	0	0	0
NC_005363	1031838	1032881	Bd1091	hypothetical protein	NP_968023.1	#DIV/0!	#DIV/0!	0	0	0	0	0	0	0	1	0.469349	#DIV/0!	#DIV/0!	0	0	0	0	0	0
NC_005363	1033147	1033992	Bd1093	hypothetical protein	NP_968024.1	0	10	0.714359	17.9496	0	0	0	0	0	1	0.531915	1.61668e-10	5.86531e-07	2	15	0.6	15	13.0922	3.90782
NC_005363	1033992	1034558	Bd1094	GTP cyclohydrolase II	NP_968025.1	0	18.4211	1.5988	60.7059	0	1	0	1	0	0	0.497354	2.24596e-23	8.14836e-20	3	34	0.9	34	28.4948	8.50525
NC_005363	1034626	1035078	Bd1096	hypothetical protein	NP_968026.1	0	17	0	35.7566	0	0	0	0	0	1	0.558499	2.45249e-13	8.89763e-10	0	16	0	16	12.3221	3.67795
NC_005363	1035078	1035485	Bd1097	transcription termination factor nusB	NP_968027.1	0	38	0	91.8071	0	1	0	1	0	0	0.497549	8.59831e-29	3.11947e-25	0	37	0	37	28.4948	8.50525
NC_005363	1035424	1036008	Bd1098	transcriptional regulator NrdR	NP_968028.2	0	120	0.516537	268.232	0	1	0	1	0	0	0.497436	8.65489e-114	3.13999e-110	1	155	0.3	155	120.14	35.86
NC_005363	1036174	1036788	Bd1100	hypothetical protein	NP_968029.1	0	10.5263	1.47402	31.2762	0	0	0	0	0	1	0.504065	1.60558e-12	5.82505e-09	3	19	0.9	19	16.9428	5.05717
NC_005363	1036785	1037972	Bd1101	putative sun protein	NP_968030.1	0	7.2	1.27178	14.4866	0	0	0	0	0	1	0.521886	1.43398e-09	5.20247e-06	5	17	1.5	17	16.9428	5.05717
NC_005363	1038035	1038583	Bd1102	hypothetical protein	NP_968031.1	0	6.07143	3.30245	29.5041	0	0	0	0	0	1	0.510018	2.94118e-08	0.000106706	6	16	1.8	16	16.9428	5.05717
NC_005363	1038683	1039423	Bd1103	hypothetical protein	NP_968032.1	0	7.93462	90.1221	728.189	1	1	0	0	1	0	0.472335	8.97781e-213	3.25715e-209	221	533	66.3	533	580.677	173.323
NC_005363	1039468	1040328	Bd1104	hypothetical protein	NP_968033.1	457.57	0	12310.5	25.8675	1	0	1	0	0	0	0.515679	0	0	35077	22	10523.1	22	27030.7	8068.26
NC_005363	1040307	1041365	Bd1105	prolipoprotein diacylglyceryl transferase	NP_968034.1	0	86.875	0.570678	131.922	0	1	0	1	0	0	0.525968	2.93247e-100	1.0639e-96	2	138	0.6	138	107.818	32.182
NC_005363	1041766	1042383	Bd1106	hypothetical protein	NP_968035.1	0	58.6364	1.95582	209.68	0	1	0	1	0	0	0.495146	9.42218e-91	3.41837e-87	4	128	1.2	128	101.657	30.343
NC_005363	1042470	1043852	Bd1107	histidyl-tRNA synthetase	NP_968036.1	0	145.25	2.18492	424.562	0	1	0	1	0	0	0.485177	0	0	10	580	3	580	454.376	135.624
NC_005363	1043857	1044270	Bd1108	hypothetical protein	NP_968037.1	0	79.7727	18.9771	1714.16	0	1	0	1	0	0	0.548309	0	0	26	701	7.8	701	559.883	167.117
NC_005363	1044288	1044785	Bd1110	hypothetical protein	NP_968038.1	0	22.2283	35.193	829.403	0	1	0	1	0	0	0.48996	1.23357e-240	4.47541e-237	58	408	17.4	408	358.88	107.12
NC_005363	1044772	1045461	Bd1111	peptide ABC transporter ATPase	NP_968039.1	0	8.47682	20.5829	186.333	0	1	0	1	0	0	0.514493	2.21115e-55	8.02205e-52	47	127	14.1	127	134.002	39.9977
NC_005363	1045458	1046723	Bd1112	peptide ABC transporter permease	NP_968040.1	0	16.5094	7.63789	139.14	0	1	0	1	0	0	0.528436	1.18746e-97	4.30809e-94	32	174	9.6	174	158.646	47.3535
NC_005363	1046786	1048690	Bd1113	Iron-regulated protein frpA	NP_968041.1	0	0	3.48967	12.2227	0	0	0	0	0	1	0.512336	7.32821e-06	0.0265867	22	23	6.6	23	34.6558	10.3442
NC_005363	1048728	1049012	Bd1114	hypothetical protein	NP_968042.1	0	0	4.24104	0	0	0	0	0	0	1	0.466667	0.274536	996.018	4	0	1.2	0	3.08051	0.919486
NC_005363	1049326	1049541	Bd1115	hypothetical protein	NP_968043.1	0	0	88.1341	9.3737	1	0	1	0	0	0	0.532407	0.000136114	0.493821	63	2	18.9	2	50.0583	14.9417
NC_005363	1049538	1051367	Bd1116	adenylate cyclase	NP_968044.1	32.0333	0	52.3438	1.1064	1	0	1	0	0	0	0.52459	2.27165e-21	8.24154e-18	317	2	95.1	2	245.671	73.329
NC_005363	1051381	1052994	Bd1117	hypothetical protein	NP_968045.1	14.2333	0	26.0237	1.25447	0	0	0	0	0	1	0.526642	1.14982e-09	4.17155e-06	139	2	41.7	2	108.588	32.4119
NC_005363	1052994	1054805	Bd1118	hypothetical protein	NP_968046.1	0	0	11.6734	3.91088	0	0	0	0	0	1	0.519868	0.00375388	13.6191	70	7	21	7	59.2999	17.7001
NC_005363	1054877	1055428	Bd1119	hypothetical protein	NP_968047.1	0	64	0	115.541	0	1	0	1	0	0	0.487319	8.04044e-48	2.91707e-44	0	63	0	63	48.5181	14.4819
NC_005363	1055489	1055998	Bd1120	hypothetical protein	NP_968048.1	0	30.9302	6.51748	262.023	0	1	0	1	0	0	0.505882	2.08124e-86	7.55072e-83	11	132	3.3	132	110.128	32.8716
NC_005363	1056001	1057005	Bd1121	esterase/lipase/thioesterase family protein	NP_968049.1	0	15.1563	5.41207	96.703	0	1	0	1	0	0	0.524378	1.97273e-54	7.15705e-51	18	96	5.4	96	87.7946	26.2054
NC_005363	1056949	1057668	Bd1122	hypothetical protein	NP_968050.1	0	21.5385	0.419686	37.9635	0	0	0	0	0	1	0.522222	2.55279e-20	9.26154e-17	1	27	0.3	27	21.5636	6.4364
NC_005363	1057668	1059188	Bd1123	putative membrane-bound mannosyltransferase	NP_968051.1	0	15	0.794672	21.2988	0	0	0	0	0	1	0.514135	5.57425e-21	2.02234e-17	4	32	1.2	32	27.7246	8.27538
NC_005363	1059185	1061413	Bd1124	putative soluble lytic transglycosylase	NP_968052.1	0	12.1154	1.89791	28.159	0	0	0	0	0	1	0.51817	6.48112e-34	2.35135e-30	14	62	4.2	62	58.5298	17.4702
NC_005363	1061477	1063057	Bd1125	membrane-bound lytic murein transglycosylase D	NP_968053.1	0	8.86323	71.0998	638.408	1	1	0	0	1	0	0.510436	0	0	372	997	111.6	997	1054.31	314.694
NC_005363	1063257	1064696	Bd1126	putative methyl-accepting chemotaxis protein	NP_968054.1	0	12	2.09843	33.0423	0	0	0	0	0	1	0.526389	1.39172e-26	5.04916e-23	10	47	3	47	43.8973	13.1027
NC_005363	1064693	1065556	Bd1127	LysR family regulatory protein	NP_968055.1	0	13.6842	1.04922	29.2928	0	0	0	0	0	1	0.555556	7.55944e-17	2.74257e-13	3	25	0.9	25	21.5636	6.4364
NC_005363	1065644	1065964	Bd1128	hypothetical protein	NP_968056.1	0	0	3.76541	15.7688	0	0	0	0	0	1	0.504673	0.0202239	73.3725	4	5	1.2	5	6.93116	2.06884
NC_005363	1065961	1067778	Bd1129	hypothetical protein	NP_968057.1	18.95	0	20.4441	0.556854	0	0	0	0	0	1	0.512101	4.34947e-09	1.57799e-05	123	1	36.9	1	95.4959	28.5041
NC_005363	1067944	1072422	Bd1130	putative YapH protein	NP_968058.1	1669.66	0	3003.59	1.58217	1	0	1	0	0	0	0.542309	0	0	44521	7	13356.3	7	34292.3	10235.7
NC_005363	1072642	1073709	Bd1131	branched-chain amino acid aminotransferase	NP_968059.1	14.9071	0	983.197	65.4053	1	1	0	0	1	0	0.521536	9.67904e-195	3.51156e-191	3475	69	1042.5	69	2729.34	814.665
NC_005363	1074397	1075197	Bd1134	mrp protein	NP_968060.1	0	18.7273	5.65869	128.915	0	1	0	1	0	0	0.545568	3.51542e-61	1.27539e-57	15	102	4.5	102	90.105	26.895
NC_005363	1075248	1075667	Bd1136	hypothetical protein	NP_968061.1	10.9524	0	2703.02	245.859	1	1	0	0	1	0	0.538095	3.27761e-198	1.18912e-194	3757	102	1127.1	102	2971.93	887.074
NC_005363	1075670	1080547	Bd1137	hypothetical protein	NP_968062.1	#DIV/0!	#DIV/0!	0	0	0	0	0	0	0	1	0.539975	#DIV/0!	#DIV/0!	0	0	0	0	0	0
NC_005363	1080600	1081046	Bd1139	hypothetical protein	NP_968063.1	0	0	56.7844	101.915	1	1	0	0	1	0	0.512304	0.00132097	4.79249	84	45	25.2	45	99.3466	29.6534
NC_005363	1081113	1081559	Bd1140	hypothetical protein	NP_968064.1	0	0	43.9403	24.9127	0	0	0	0	0	1	0.503356	0.0777383	282.035	65	11	19.5	11	58.5298	17.4702
NC_005363	1081661	1083301	Bd1141	hypothetical protein	NP_968065.1	41.75	0	50.6385	0.616916	1	0	1	0	0	0	0.525289	4.13187e-19	1.49904e-15	275	1	82.5	1	212.555	63.4446
NC_005363	1083387	1083800	Bd1144	hypothetical protein	NP_968066.1	0	0	5.10922	26.8985	0	0	0	0	0	1	0.519324	0.000120929	0.43873	7	11	2.1	11	13.8623	4.13769
NC_005363	1083797	1086898	Bd1145	acriflavin resistance protein	NP_968067.1	0	16.4706	0.779301	17.9496	0	0	0	0	0	1	0.542553	7.09452e-34	2.57389e-30	8	55	2.4	55	48.5181	14.4819
NC_005363	1087006	1087242	Bd1146	hypothetical protein	NP_968068.1	0	6.875	2.54999	42.7156	0	0	0	0	0	1	0.485232	6.75091e-07	0.00244923	2	10	0.6	10	9.24154	2.75846
NC_005363	1087485	1088825	Bd1147	glycyl-tRNA synthetase	NP_968069.1	0	454.884	2.47868	1475.89	0	1	0	1	0	0	0.486204	0	0	11	1955	3.3	1955	1514.07	451.928
NC_005363	1088920	1089423	Bd1148	hypothetical protein	NP_968070.1	0	28	0	54.2336	0	1	0	1	0	0	0.496032	1.89051e-21	6.85878e-18	0	27	0	27	20.7935	6.20653
NC_005363	1089581	1089937	Bd1149	hypothetical protein	NP_968071.1	0	0	0	11.343	0	0	0	0	0	1	0.495798	0.000251487	0.912396	0	4	0	4	3.08051	0.919486
NC_005363	1090180	1092891	Bd1150	pyruvate phosphate dikinase	NP_968072.1	0	87.9381	3.23121	318.042	0	1	0	1	0	0	0.533923	0	0	29	852	8.7	852	678.483	202.517
NC_005363	1092944	1093105	Bd1151	hypothetical protein	NP_968073.1	0	24	0	143.73	0	1	0	1	0	0	0.407407	1.66189e-18	6.02935e-15	0	23	0	23	17.713	5.28705
NC_005363	1093150	1094001	Bd1152	hypothetical protein	NP_968074.1	#DIV/0!	#DIV/0!	0	0	0	0	0	0	0	1	0.54108	#DIV/0!	#DIV/0!	0	0	0	0	0	0
NC_005363	1093973	1094482	Bd1153	paraquat-inducible protein A	NP_968075.1	#DIV/0!	#DIV/0!	0	0	0	0	0	0	0	1	0.498039	#DIV/0!	#DIV/0!	0	0	0	0	0	0
NC_005363	1094604	1096133	Bd1154	hypothetical protein	NP_968076.1	0	0	0.197499	1.32335	0	0	0	0	0	1	0.516993	0.0721609	261.8	1	2	0.3	2	2.31039	0.689615
NC_005363	1096146	1096628	Bd1155	ankyrin domain-containing protein	NP_968077.1	0	0	1.25124	4.19197	0	0	0	0	0	1	0.556936	0.199131	722.445	2	2	0.6	2	3.08051	0.919486
NC_005363	1096894	1097409	Bd1156	hypothetical protein	NP_968078.1	0	0	9.95534	23.5433	0	0	0	0	0	1	0.478682	0.0185724	67.3805	17	12	5.1	12	22.3337	6.66628
NC_005363	1097720	1101307	Bd1158	chromosome segregation SMC protein	NP_968079.1	0	504.831	3.03185	1680.49	0	1	0	1	0	0	0.5	0	0	36	5956	10.8	5956	4614.61	1377.39
NC_005363	1101531	1103078	Bd1159	hypothetical protein	NP_968080.1	266.879	0	4166.99	15.0415	1	0	1	0	0	0	0.520026	0	0	21347	23	6404.1	23	16457.6	4912.36
NC_005363	1103091	1104776	Bd1160	hypothetical protein	NP_968081.1	229.017	0	820.314	3.00225	1	0	1	0	0	0	0.530842	1.4645e-296	5.31321e-293	4577	5	1373.1	5	3528.73	1053.27
NC_005363	1104782	1105483	Bd1161	hypothetical protein	NP_968082.1	84.9125	0	973.241	10.0948	1	0	1	0	0	0	0.534188	2.58299e-145	9.37107e-142	2261	7	678.3	7	1746.65	521.349
NC_005363	1105673	1106350	Bd1162	hypothetical protein	NP_968083.1	0	0	77.5491	53.7536	1	1	0	0	1	0	0.511799	0.0441272	160.094	174	36	52.2	36	161.727	48.273
NC_005363	1106471	1106884	Bd1163	transcriptional regulator	NP_968084.1	0	0	216.777	408.367	1	1	0	0	1	0	0.497585	2.78292e-11	1.00964e-07	297	167	89.1	167	357.34	106.66
NC_005363	1106881	1107435	Bd1164	putative ribosomal protein N-acetyltransferase	NP_968085.1	0	0	156.804	379.407	1	1	0	0	1	0	0.486486	1.12871e-23	4.09495e-20	288	208	86.4	208	381.984	114.016
NC_005363	1107522	1107677	Bd1166	hypothetical protein	NP_968086.1	0	0	32.9292	129.79	0	1	0	1	0	0	0.448718	7.07813e-06	0.0256794	17	20	5.1	20	28.4948	8.50525
NC_005363	1107745	1109313	Bd1167	microtubule binding protein	NP_968087.1	26.4018	0	931.559	34.8422	1	0	1	0	0	0	0.49267	1.1237e-289	4.07677e-286	4837	54	1451.1	54	3766.7	1124.3
NC_005363	1109326	1110231	Bd1168	hypothetical protein	NP_968088.1	55.3955	0	1353.78	23.4653	1	0	1	0	0	0	0.488962	4.29246e-255	1.5573e-251	4059	21	1217.7	21	3142.12	937.876
NC_005363	1110232	1112616	Bd1169	large Ala/Glu-rich protein	NP_968089.1	35.6514	0	526.556	14.432	1	0	1	0	0	0	0.515304	4.24841e-255	1.54132e-251	4156	34	1246.8	34	3226.84	963.162
NC_005363	1112610	1113230	Bd1170	hypothetical protein	NP_968090.1	7.00833	0	134.786	17.9323	1	0	1	0	0	0	0.487923	1.06606e-14	3.86766e-11	277	11	83.1	11	221.797	66.203
NC_005363	1113234	1113914	Bd1171	hypothetical protein	NP_968091.1	0	0	17.3051	13.3792	0	0	0	0	0	1	0.509545	0.485363	1760.9	39	9	11.7	9	36.9662	11.0338
NC_005363	1113911	1114684	Bd1172	hypothetical protein	NP_968092.1	0	0	2.34243	3.92388	0	0	0	0	0	1	0.511628	0.4607	1671.42	6	3	1.8	3	6.93116	2.06884
NC_005363	1114849	1116057	Bd1173	signal recognition particle-docking protein	NP_968093.1	0	44.6939	3.24918	182.543	0	1	0	1	0	0	0.514475	1.26214e-146	4.57905e-143	13	218	3.9	218	177.9	53.1003
NC_005363	1116159	1116599	Bd1174	hypothetical protein	NP_968094.1	0	22.6316	2.05561	96.4152	0	1	0	1	0	0	0.480726	3.41857e-29	1.24026e-25	3	42	0.9	42	34.6558	10.3442
NC_005363	1116610	1117293	Bd1175	nucleoside-diphosphate-sugar epimerase	NP_968095.1	0	30	0.441775	56.2422	0	1	0	1	0	0	0.523392	2.19018e-28	7.94597e-25	1	38	0.3	38	30.035	8.96499
NC_005363	1117317	1118879	Bd1176	hypothetical protein	NP_968096.1	0	8.82353	1.54664	18.7834	0	0	0	0	0	1	0.498401	1.16702e-15	4.23395e-12	8	29	2.4	29	28.4948	8.50525
NC_005363	1119042	1120676	Bd1177	hypothetical protein	NP_968097.1	0	0	1.84816	2.47672	0	0	0	0	0	1	0.534557	0.619471	2247.44	10	4	3	4	10.7818	3.2182
NC_005363	1120827	1122062	Bd1179	hypothetical protein	NP_968098.1	0	0	4.15611	7.37155	0	0	0	0	0	1	0.480583	0.158773	576.028	17	9	5.1	9	20.0233	5.97666
NC_005363	1122062	1123546	Bd1180	hypothetical protein	NP_968099.1	0	0	0.203484	2.7269	0	0	0	0	0	1	0.47138	0.00244605	8.87428	1	4	0.3	4	3.85064	1.14936
NC_005363	1123671	1125404	Bd1181	putative periplasmic protein YcbB	NP_968100.1	0	12.3256	1.91691	30.3591	0	0	0	0	0	1	0.456171	2.76659e-29	1.00372e-25	11	52	3.3	52	48.5181	14.4819
NC_005363	1125412	1126431	Bd1183	hypothetical protein	NP_968101.1	16.0382	0	870.083	53.5955	1	1	0	0	1	0	0.480392	7.17044e-167	2.60144e-163	2937	54	881.1	54	2303.45	687.546
NC_005363	1126444	1127034	Bd1184	hypothetical protein	NP_968102.1	16.4152	0	4222.77	256.944	1	1	0	0	1	0	0.453469	0	0	8259	150	2477.7	150	6476.01	1932.99
NC_005363	1127180	1127488	Bd1185	hypothetical protein	NP_968103.1	0	21.8541	211.228	4707.96	1	1	0	0	1	0	0.427184	0	0	216	1437	64.8	1437	1273.02	379.978
NC_005363	1127509	1128078	Bd1186	hypothetical protein	NP_968104.1	0	26.3469	46.1213	1266.34	0	1	0	1	0	0	0.503509	0	0	87	713	26.1	713	616.103	183.897
NC_005363	1128086	1129651	Bd1188	HD superfamily hydrolase	NP_968105.1	0	24.4402	16.0156	408.564	0	1	0	1	0	0	0.510217	0	0	83	632	24.9	632	550.642	164.358
NC_005363	1129648	1130865	Bd1189	tyrosyl-tRNA synthetase	NP_968106.1	0	22.8821	18.1106	434.7	0	1	0	1	0	0	0.509031	0	0	73	523	21.9	523	458.997	137.003
NC_005363	1130891	1131697	Bd1190	hypothetical protein	NP_968107.1	0	14.6512	20.2198	314.873	0	1	0	1	0	0	0.525403	8.2693e-134	3.0001e-130	54	251	16.2	251	234.889	70.1108
NC_005363	1131761	1132570	Bd1192	putative hydrolase	NP_968108.1	0	7.98817	19.7719	167.477	0	1	0	1	0	0	0.5	2.32225e-56	8.42514e-53	53	134	15.9	134	144.014	42.986
NC_005363	1132650	1133063	Bd1193	scaffold protein for iron-sulfur cluster	NP_968109.1	0	5.66474	460.56	2633.6	1	1	0	0	1	0	0.502415	0	0	631	1077	189.3	1077	1315.38	392.621
NC_005363	1133081	1134274	Bd1194	putative aminotransferase	NP_968110.1	0	28.7097	1.77154	74.6128	0	1	0	1	0	0	0.537688	1.48785e-58	5.39792e-55	7	88	2.1	88	73.1622	21.8378
NC_005363	1134336	1135931	Bd1195	hypothetical protein	NP_968111.1	0	0	1.70399	3.17155	0	0	0	0	0	1	0.520677	0.257718	935.001	9	5	2.7	5	10.7818	3.2182
NC_005363	1136102	1138396	Bd1196	ribonucleotide-diphosphate reductase alpha	NP_968112.1	4.50909	0	21.3299	4.41115	0	0	0	0	0	1	0.542919	8.65427e-08	0.000313977	162	10	48.6	10	132.462	39.5379
NC_005363	1138486	1139682	Bd1198	30S ribosomal protein S1	NP_968113.1	0	16.4019	17.1661	296.012	0	1	0	1	0	0	0.490393	1.73691e-191	6.3015e-188	68	350	20.4	350	321.914	96.0863
NC_005363	1139877	1140242	Bd1199	hypothetical protein	NP_968114.1	0	0	175.03	69.1503	1	1	0	0	1	0	0.478142	5.33495e-06	0.0193552	212	25	63.6	25	182.52	54.4796
NC_005363	1140243	1140992	Bd1200	nucleotide-utilizing enzyme	NP_968115.1	0	0	37.8725	68.8405	0	1	0	1	0	0	0.537333	0.000487848	1.76991	94	51	28.2	51	111.669	33.3314
NC_005363	1141446	1142732	Bd1201	isovaleryl-CoA dehydrogenase	NP_968116.1	0	173.158	0.704368	258.006	0	1	0	1	0	0	0.508936	1.64697e-237	5.97522e-234	3	328	0.9	328	254.913	76.0875
NC_005363	1142753	1143469	Bd1203	putative RNA methylase	NP_968117.1	0	68.4615	0.421442	124.251	0	1	0	1	0	0	0.514644	6.27666e-65	2.27717e-61	1	88	0.3	88	68.5414	20.4586
NC_005363	1143530	1144411	Bd1204	protein-tyrosine phosphatase 2	NP_968118.1	0	23.1818	1.3704	57.39	0	1	0	1	0	0	0.513605	5.28485e-34	1.91734e-30	4	50	1.2	50	41.5869	12.4131
NC_005363	1144408	1144842	Bd1205	hypothetical protein	NP_968119.1	0	13.5294	5.55722	104.727	0	1	0	1	0	0	0.501149	8.7906e-27	3.18923e-23	8	45	2.4	45	40.8168	12.1832
NC_005363	1144839	1146404	Bd1206	methyltransferase	NP_968120.1	0	57.1429	1.15775	102.787	0	1	0	1	0	0	0.511494	3.81635e-111	1.38457e-107	6	159	1.8	159	127.071	37.9288
NC_005363	1146600	1147190	Bd1207	lipoprotein	NP_968121.1	0	435.6	2.55646	1863.7	0	1	0	1	0	0	0.465313	0	0	5	1088	1.5	1088	841.75	251.25
NC_005363	1147204	1147959	Bd1208	hypothetical protein	NP_968122.1	0	33.4545	5.99552	245.055	0	1	0	1	0	0	0.558201	2.729e-119	9.9008e-116	15	183	4.5	183	152.485	45.5146
NC_005363	1148232	1148879	Bd1209	hypothetical protein	NP_968123.1	0	166.923	0.466318	337.453	0	1	0	1	0	0	0.479938	3.08745e-158	1.12013e-154	1	216	0.3	216	167.118	49.8821
NC_005363	1148969	1151083	Bd1210	hypothetical protein	NP_968124.1	6.29091	0	164.303	25.8475	1	0	1	0	0	0	0.530969	1.44659e-52	5.24822e-49	1150	54	345	54	927.235	276.765
NC_005363	1151368	1151961	Bd1211	hypothetical protein	NP_968125.1	0	5.60694	56.9756	328.932	1	1	0	0	1	0	0.474747	8.76727e-63	3.18077e-59	112	193	33.6	193	234.889	70.1108
NC_005363	1151958	1152407	Bd1212	hypothetical protein	NP_968126.1	0	0	211.522	191.224	1	1	0	0	1	0	0.557778	0.40895	1483.67	315	85	94.5	85	308.051	91.9486
NC_005363	1152423	1152974	Bd1213	hypothetical protein	NP_968127.1	0	0	1.64225	7.33594	0	0	0	0	0	1	0.521739	0.0317319	115.123	3	4	0.9	4	5.3909	1.6091
NC_005363	1153089	1153442	Bd1214	hypothetical protein	NP_968128.1	0	11	0	28.5977	0	0	0	0	0	1	0.522599	7.11705e-09	2.58207e-05	0	10	0	10	7.70128	2.29872
NC_005363	1153439	1154179	Bd1215	hypothetical protein	NP_968129.1	0	0	0.815584	10.9297	0	0	0	0	0	1	0.526316	1.82758e-05	0.0663046	2	8	0.6	8	7.70128	2.29872
NC_005363	1154293	1154898	Bd1218	hypothetical protein	NP_968130.1	0	0	2.99182	8.3528	0	0	0	0	0	1	0.508251	0.0765565	277.747	6	5	1.8	5	8.47141	2.52859
NC_005363	1154895	1155653	Bd1219	hypothetical protein	NP_968131.1	0	0	15.5267	14.6719	0	0	0	0	0	1	0.490119	0.868235	3149.96	39	11	11.7	11	38.5064	11.4936
NC_005363	1155825	1156622	Bd1220	hypothetical protein	NP_968132.1	161.725	0	815.264	3.80586	1	0	1	0	0	0	0.538847	2.78508e-140	1.01043e-136	2153	3	645.9	3	1660.4	495.603
NC_005363	1156963	1158672	Bd1221	ABC-type dipeptide transport system, ATPase	NP_968133.1	0	32.0357	15.9039	530.453	0	1	0	1	0	0	0.487719	0	0	90	896	27	896	759.347	226.653
NC_005363	1158742	1159704	Bd1223	glucokinase	NP_968134.1	0	55.625	0.627568	92.5106	0	1	0	1	0	0	0.521288	8.36889e-64	3.03623e-60	2	88	0.6	88	69.3116	20.6884
NC_005363	1159706	1161148	Bd1224	alpha-amylase	NP_968135.1	0	22.2727	0.837627	33.6752	0	0	0	0	0	1	0.519751	1.49243e-32	5.41454e-29	4	48	1.2	48	40.0467	11.9533
NC_005363	1161158	1162201	Bd1225	ABC-type maltose transport, ATP binding	NP_968136.1	0	34.4	1.44719	82.4239	0	1	0	1	0	0	0.514368	2.10859e-58	7.64996e-55	5	85	1.5	85	69.3116	20.6884
NC_005363	1162203	1163021	Bd1226	maltose/maltodextrin ABC transporter permease	NP_968137.1	0	36	0	43.2632	0	0	0	0	0	1	0.505495	2.51933e-27	9.14013e-24	0	35	0	35	26.9545	8.0455
NC_005363	1163021	1165222	Bd1227	maltose/maltodextrin transport permease	NP_968138.1	0	17.7273	0.548908	17.4703	0	0	0	0	0	1	0.520436	2.60687e-25	9.45773e-22	4	38	1.2	38	32.3454	9.65461
NC_005363	1165222	1167885	Bd1228	pullulanase	NP_968139.1	0	86.1538	0.113429	42.1817	0	0	0	0	0	1	0.510886	1.04032e-81	3.77428e-78	1	111	0.3	111	86.2544	25.7456
NC_005363	1167914	1169257	Bd1230	maltoporin precursor	NP_968140.1	0	34.4	1.12416	64.0257	0	1	0	1	0	0	0.513393	2.10859e-58	7.64996e-55	5	85	1.5	85	69.3116	20.6884
NC_005363	1169254	1169685	Bd1231	hypothetical protein	NP_968141.1	0	0	1.39895	16.404	0	0	0	0	0	1	0.534722	9.35889e-05	0.33954	2	7	0.6	7	6.93116	2.06884
NC_005363	1169695	1170591	Bd1232	putative pirin-related protein	NP_968142.1	0	23.0769	0.336872	32.7296	0	0	0	0	0	1	0.523969	8.68765e-22	3.15188e-18	1	29	0.3	29	23.1039	6.89615
NC_005363	1170671	1171444	Bd1233	AMP nucleosidase	NP_968143.1	0	78.2353	9.76014	868.484	0	1	0	1	0	0	0.496124	0	0	25	664	7.5	664	530.618	158.382
NC_005363	1171520	1171987	Bd1234	hypothetical protein	NP_968144.1	0	153.077	0.645671	428.306	0	1	0	1	0	0	0.532051	4.00912e-145	1.45451e-141	1	198	0.3	198	153.256	45.7444
NC_005363	1172177	1172716	Bd1235	hypothetical protein	NP_968145.1	0	407.838	5.03623	2827.11	0	1	0	1	0	0	0.453704	0	0	9	1508	2.7	1508	1168.28	348.715
NC_005363	1172837	1173340	Bd1236	DNA-binding stress protein	NP_968146.1	0	23.6364	2.39821	102.441	0	1	0	1	0	0	0.509921	9.93986e-35	3.60618e-31	4	51	1.2	51	42.3571	12.6429
NC_005363	1173393	1174130	Bd1237	amino-acid ABC transporter	NP_968147.1	0	5	2.4567	17.8329	0	0	0	0	0	1	0.501355	2.51544e-06	0.00912603	6	13	1.8	13	14.6324	4.36756
NC_005363	1174418	1174852	Bd1238	hypothetical protein	NP_968148.1	127.892	0	11843.1	90.7633	1	1	0	0	1	0	0.48046	0	0	17049	39	5114.7	39	13160	3928.05
NC_005363	1174923	1176128	Bd1239	carboxy-terminal processing protease	NP_968149.1	23.0267	0	287.642	11.7521	1	0	1	0	0	0	0.529022	1.0635e-69	3.85838e-66	1148	14	344.4	14	894.889	267.111
NC_005363	1176300	1176917	Bd1240	hypothetical protein	NP_968150.1	34.45	0	1570.52	44.2293	1	0	1	0	0	0	0.495146	2.74481e-197	9.95818e-194	3212	27	963.6	27	2494.45	744.554
NC_005363	1176957	1178183	Bd1242	hypothetical protein	NP_968151.1	234.65	0	384.428	0.825069	1	0	1	0	0	0	0.532192	7.75925e-103	2.81505e-99	1561	1	468.3	1	1202.94	359.059
NC_005363	1178180	1179118	Bd1243	putative integral membrane protein	NP_968152.1	334.3	0	357.524	0	1	0	1	0	0	0	0.534611	4.27277e-74	1.55016e-70	1111	0	333.3	0	855.613	255.387
NC_005363	1179202	1180095	Bd1244	hypothetical protein	NP_968153.1	0	0	76.3885	174.389	1	1	0	0	1	0	0.497763	4.43721e-16	1.60982e-12	226	154	67.8	154	292.649	87.3512
NC_005363	1180442	1185229	Bd1247	hypothetical protein	NP_968154.1	60.8186	0	549.947	8.88035	1	0	1	0	0	0	0.531328	0	0	8714	42	2614.2	42	6743.24	2012.76
NC_005363	1185440	1186060	Bd1248	hypothetical protein	NP_968155.1	#DIV/0!	#DIV/0!	0	0	0	0	0	0	0	1	0.481481	#DIV/0!	#DIV/0!	0	0	0	0	0	0
NC_005363	1186041	1186496	Bd1249	hypothetical protein	NP_968156.1	#DIV/0!	#DIV/0!	0	0	0	0	0	0	0	1	0.493421	#DIV/0!	#DIV/0!	0	0	0	0	0	0
NC_005363	1186701	1189649	Bd1251	1-pyrroline-5 carboxylate dehydrogenase	NP_968157.1	0	0	20.8007	72.7773	0	1	0	1	0	0	0.516107	3.79775e-42	1.37782e-38	203	212	60.9	212	319.603	95.3967
NC_005363	1189756	1190343	Bd1253	hypothetical protein	NP_968158.1	0	0	2.56951	12.0519	0	0	0	0	0	1	0.530612	0.00361306	13.1082	5	7	1.5	7	9.24154	2.75846
NC_005363	1190340	1190831	Bd1254	phosphoglycerate mutase	NP_968159.1	0	0	2.4567	12.3459	0	0	0	0	0	1	0.514228	0.00540558	19.6115	4	6	1.2	6	7.70128	2.29872
NC_005363	1190910	1191809	Bd1255	heat-shock protein HSP33 homologue	NP_968160.1	0	5.86207	24.8454	151.854	0	1	0	1	0	0	0.513333	2.32645e-46	8.44037e-43	74	135	22.2	135	160.957	48.0432
NC_005363	1191806	1191982	Bd1256	hypothetical protein	NP_968161.1	0	0	119.504	62.915	1	1	0	0	1	0	0.672316	0.0442017	160.364	70	11	21	11	62.3804	18.6196
NC_005363	1192332	1194524	Bd1257	hypothetical protein	NP_968162.1	26.613	0	280.679	10.1559	1	0	1	0	0	0	0.502508	1.5531e-123	5.63466e-120	2037	22	611.1	22	1585.69	473.306
NC_005363	1194687	1195883	Bd1258	hypothetical protein	NP_968163.1	0	0	1.26221	0.845748	0	0	0	0	0	1	0.516291	0.712902	2586.41	5	1	1.5	1	4.62077	1.37923
NC_005363	1195887	1196552	Bd1259	hypothetical protein	NP_968164.1	0	6.31579	1.36114	16.7207	0	0	0	0	0	1	0.510511	7.69245e-07	0.00279082	3	11	0.9	11	10.7818	3.2182
NC_005363	1196549	1197454	Bd1260	hypothetical protein	NP_968165.1	0	8.57143	2.00115	25.7001	0	0	0	0	0	1	0.514349	5.64537e-13	2.04814e-09	6	23	1.8	23	22.3337	6.66628
NC_005363	1197454	1197954	Bd1261	hypothetical protein	NP_968166.1	0	14.7368	1.80942	54.5583	0	1	0	1	0	0	0.483034	2.69555e-18	9.77946e-15	3	27	0.9	27	23.1039	6.89615
NC_005363	1197958	1198680	Bd1262	hypothetical protein	NP_968167.1	0	0	0.417945	8.40133	0	0	0	0	0	1	0.521438	8.00022e-05	0.290248	1	6	0.3	6	5.3909	1.6091
NC_005363	1198682	1199683	Bd1264	3-isopropylmalate dehydrogenase	NP_968168.1	0	34.2105	0.904712	64.6617	0	1	0	1	0	0	0.528942	3.24279e-45	1.17648e-41	3	64	0.9	64	51.5986	15.4014
NC_005363	1200178	1200819	Bd1265	metallo proteinase related protein	NP_968169.1	0	0	0.470676	0	0	0	0	0	0	1	0.521807	0.584834	2121.78	1	0	0.3	0	0.770128	0.229872
NC_005363	1200928	1201158	Bd1266	hypothetical protein	NP_968170.1	0	71	0	306.776	0	1	0	1	0	0	0.424242	6.16753e-53	2.23758e-49	0	70	0	70	53.909	16.091
NC_005363	1201254	1201547	Bd1267	hypothetical protein	NP_968171.1	0	76.3043	12.3336	1205.19	0	1	0	1	0	0	0.482993	1.61365e-243	5.85432e-240	12	350	3.6	350	278.786	83.2135
NC_005363	1201510	1202793	Bd1268	hypothetical protein	NP_968172.1	0	57.9747	5.41277	360.318	0	1	0	1	0	0	0.51324	0	0	23	457	6.9	457	369.662	110.338
NC_005363	1202825	1203217	Bd1269	hypothetical protein	NP_968173.1	0	0	66.8935	110.767	1	1	0	0	1	0	0.534351	0.00625341	22.6874	87	43	26.1	43	100.117	29.8833
NC_005363	1203359	1203676	Bd1270	hypothetical protein	NP_968174.1	0	138.649	8.55209	1629.96	0	1	0	1	0	0	0.468553	0	0	9	512	2.7	512	401.237	119.763
NC_005363	1203820	1204701	Bd1271	putative periplasmic protease	NP_968175.1	0	310.192	4.79641	1850.25	0	1	0	1	0	0	0.481859	0	0	14	1612	4.2	1612	1252.23	373.771
NC_005363	1204904	1205653	Bd1272	hypothetical protein	NP_968176.1	0	4.17722	9.26667	43.194	0	0	0	0	0	1	0.492	5.52354e-10	2.00394e-06	23	32	6.9	32	42.3571	12.6429
NC_005363	1205845	1206285	Bd1273	hypothetical protein	NP_968177.1	12.6308	0	372.75	27.5472	1	0	1	0	0	0	0.510204	1.7532e-31	6.36059e-28	544	12	163.2	12	428.191	127.809
NC_005363	1206431	1207981	Bd1274	hypothetical protein	NP_968178.1	0	0	27.2755	58.7443	0	1	0	1	0	0	0.490006	5.92811e-09	2.15072e-05	140	90	42	90	177.13	52.8705
NC_005363	1208001	1208276	Bd1275	hypothetical protein	NP_968179.1	0	10.625	2.18967	58.6875	0	1	0	1	0	0	0.5	3.0278e-11	1.09849e-07	2	16	0.6	16	13.8623	4.13769
NC_005363	1208342	1208635	Bd1276	transglycosylase associated protein	NP_968180.1	0	16.8421	3.08341	106.745	0	1	0	1	0	0	0.527211	3.38847e-21	1.22934e-17	3	31	0.9	31	26.1844	7.81563
NC_005363	1208644	1210974	Bd1277	DNA mismatch repair protein	NP_968181.1	0	38	1.29633	65.5797	0	1	0	1	0	0	0.531103	3.76116e-101	1.36455e-97	10	151	3	151	123.991	37.0093
NC_005363	1210952	1212595	Bd1278	carbon-nitrogen hydrolase: apolipoprotein	NP_968182.1	0	270.769	0.183804	216.143	0	1	0	1	0	0	0.514599	1.49154e-256	5.41129e-253	1	351	0.3	351	271.085	80.9148
NC_005363	1212596	1213417	Bd1279	hypothetical protein	NP_968183.1	0	365.161	2.57326	1392.92	0	1	0	1	0	0	0.509732	0	0	7	1131	2.1	1131	876.406	261.594
NC_005363	1213423	1213524	Bd1280	hypothetical protein	NP_968184.1	0	26.9231	2.96249	337.453	0	1	0	1	0	0	0.558824	1.86926e-25	6.78169e-22	1	34	0.3	34	26.9545	8.0455
NC_005363	1213559	1214146	Bd1281	hypothetical protein	NP_968185.1	0	46.4865	4.62511	294.411	0	1	0	1	0	0	0.505102	1.10151e-116	3.99627e-113	9	171	2.7	171	138.623	41.3769
NC_005363	1214194	1214826	Bd1282	hypothetical protein	NP_968186.1	0	0	25.7779	35.1847	0	0	0	0	0	1	0.49921	0.216855	786.748	54	22	16.2	22	58.5298	17.4702
NC_005363	1215010	1216413	Bd1283	Serine protease/subtilase	NP_968187.1	242.9	0	2961.69	11.5369	1	0	1	0	0	0	0.529202	0	0	13761	16	4128.3	16	10610.1	3166.94
NC_005363	1216558	1217067	Bd1284	hypothetical protein	NP_968188.1	#DIV/0!	#DIV/0!	0	0	0	0	0	0	0	1	0.511765	#DIV/0!	#DIV/0!	0	0	0	0	0	0
NC_005363	1217132	1219375	Bd1285	soluble lytic murein transglycosylase	NP_968189.1	0	8.225	17.5056	147.974	0	1	0	1	0	0	0.510695	4.57262e-135	1.65895e-131	130	328	39	328	352.719	105.281
NC_005363	1219394	1220290	Bd1287	heat shock protein HtpX	NP_968190.1	0	4.09829	268.487	1109.42	1	1	0	0	1	0	0.512821	3.04597e-229	1.10508e-225	797	983	239.1	983	1370.83	409.171
NC_005363	1220352	1222682	Bd1288	ATP-dependent Clp protease subunit	NP_968191.1	0	0	83.2242	28.664	1	0	1	0	0	0	0.512227	5.53173e-18	2.00691e-14	642	66	192.6	66	545.251	162.749
NC_005363	1222679	1223023	Bd1289	hypothetical protein	NP_968192.1	0	0	93.7177	70.425	1	1	0	0	1	0	0.484058	0.20429	741.163	107	24	32.1	24	100.887	30.1132
NC_005363	1223248	1223820	Bd1290	fimbrial protein pilA	NP_968193.1	9.9012	0	1442.84	144.875	1	1	0	0	1	0	0.483421	1.45748e-141	5.28773e-138	2736	82	820.8	82	2170.22	647.778
NC_005363	1223828	1224514	Bd1291	hypothetical protein	NP_968194.1	0	0	26.3907	39.7871	0	0	0	0	0	1	0.439592	0.0744289	270.028	60	27	18	27	67.0012	19.9988
NC_005363	1224600	1225928	Bd1292	hypothetical protein	NP_968195.1	#DIV/0!	#DIV/0!	0	0	0	0	0	0	0	1	0.497366	#DIV/0!	#DIV/0!	0	0	0	0	0	0
NC_005363	1225938	1226144	Bd1293	hypothetical protein	NP_968196.1	#DIV/0!	#DIV/0!	0	0	0	0	0	0	0	1	0.36715	#DIV/0!	#DIV/0!	0	0	0	0	0	0
NC_005363	1226364	1226675	Bd1294	hypothetical protein	NP_968197.1	0	0	0	9.73423	0	0	0	0	0	1	0.429487	0.00152285	5.52489	0	3	0	3	2.31039	0.689615
NC_005363	1226665	1226946	Bd1295	hypothetical protein	NP_968198.1	0	0	1.07154	14.3597	0	0	0	0	0	1	0.464539	0.00244605	8.87428	1	4	0.3	4	3.85064	1.14936
NC_005363	1227361	1228476	Bd1296	DnaJ protein	NP_968199.1	0	78.125	0.54153	112.484	0	1	0	1	0	0	0.543907	4.69898e-90	1.70479e-86	2	124	0.6	124	97.0362	28.9638
NC_005363	1228569	1228691	Bd1297	hypothetical protein	NP_968200.1	0	15	0	115.228	0	1	0	1	0	0	0.398374	7.45666e-12	2.70528e-08	0	14	0	14	10.7818	3.2182
NC_005363	1228736	1230649	Bd1298	chaperone protein dnaK	NP_968201.1	0	0	695.6	1390.54	1	1	0	0	1	0	0.503657	8.47179e-181	3.07357e-177	4406	2629	1321.8	2629	5417.85	1617.15
NC_005363	1230739	1231335	Bd1300	hypothetical protein	NP_968202.1	0	0	51.6277	123.789	1	1	0	0	1	0	0.537688	3.90954e-09	1.41838e-05	102	73	30.6	73	134.772	40.2275
NC_005363	1231318	1232178	Bd1301	metallo-beta-lactamase superfamily protein	NP_968203.1	0	0	200.396	150.502	1	1	0	0	1	0	0.518002	0.0033055	11.9924	571	128	171.3	128	538.32	160.68
NC_005363	1232363	1232686	Bd1302	putative molybdopterin biosynthesis protein	NP_968204.1	4.22593	0	351.604	81.2388	1	1	0	0	1	0	0.512346	3.03518e-15	1.10116e-11	377	26	113.1	26	310.362	92.6382
NC_005363	1232683	1233102	Bd1303	hypothetical protein	NP_968205.1	6.13704	0	394.985	62.6699	1	1	0	0	1	0	0.554762	6.71756e-26	2.43713e-22	549	26	164.7	26	442.824	132.176
NC_005363	1233104	1233544	Bd1304	hypothetical protein	NP_968206.1	5.70909	0	141.152	22.956	1	0	1	0	0	0	0.562358	1.43299e-10	5.19887e-07	206	10	61.8	10	166.348	49.6523
NC_005363	1233555	1234334	Bd1305	putative permease	NP_968207.1	20.12	0	128.618	5.19159	1	0	1	0	0	0	0.542308	2.18333e-21	7.92112e-18	332	4	99.6	4	258.763	77.2368
NC_005363	1234410	1236347	Bd1306	acetyl coenzyme A synthetase	NP_968208.1	0	4.13793	11.5381	49.6255	0	0	0	0	0	1	0.53096	1.00421e-24	3.64327e-21	74	95	22.2	95	130.152	38.8483
NC_005363	1236352	1236879	Bd1307	hypothetical protein	NP_968209.1	0	73.913	6.86759	649.981	0	1	0	1	0	0	0.498106	1.59332e-235	5.78057e-232	12	339	3.6	339	270.315	80.6849
NC_005363	1236884	1237942	Bd1309	nitrogen regulation protein nifR3	NP_968210.1	0	90.8	1.42669	216.047	0	1	0	1	0	0	0.557129	5.38142e-161	1.95238e-157	5	226	1.5	226	177.9	53.1003
NC_005363	1237945	1238241	Bd1310	glutaredoxin	NP_968211.1	0	106.316	3.05226	685.132	0	1	0	1	0	0	0.464646	4.96969e-145	1.803e-141	3	201	0.9	201	157.106	46.8938
NC_005363	1238247	1238903	Bd1311	methyltransferase-related protein	NP_968212.1	0	136.154	0.45993	271.195	0	1	0	1	0	0	0.488584	4.29503e-129	1.55824e-125	1	176	0.3	176	136.313	40.6873
NC_005363	1239080	1241359	Bd1312	hypothetical protein	NP_968213.1	0	12.25	1.32532	21.3128	0	0	0	0	0	1	0.508333	2.80075e-27	1.01611e-23	10	48	3	48	44.6674	13.3326
NC_005363	1241462	1242319	Bd1313	hypothetical protein	NP_968214.1	0	64.8	1.76092	189.965	0	1	0	1	0	0	0.494172	1.10352e-113	4.00356e-110	5	161	1.5	161	127.841	38.1587
NC_005363	1242301	1243272	Bd1314	dihydrouridine synthase family protein	NP_968215.1	0	30	0.621757	48.9516	0	0	0	0	0	1	0.531893	7.01565e-34	2.54528e-30	2	47	0.6	47	37.7363	11.2637
NC_005363	1243275	1243733	Bd1315	hypothetical protein	NP_968216.1	0	102	0	222.763	0	1	0	1	0	0	0.479303	1.44078e-75	5.22716e-72	0	101	0	101	77.783	23.217
NC_005363	1243730	1244125	Bd1316	hypothetical protein	NP_968217.1	0	77	0	194.291	0	1	0	1	0	0	0.479798	2.55508e-57	9.26984e-54	0	76	0	76	58.5298	17.4702
NC_005363	1244251	1245018	Bd1317	oxidoreductase	NP_968218.1	0	47.5	0.786911	98.8633	0	1	0	1	0	0	0.532552	2.55115e-54	9.25557e-51	2	75	0.6	75	59.2999	17.7001
NC_005363	1245018	1246418	Bd1318	fumarate hydratase	NP_968219.1	0	46	0	32.5169	0	0	0	0	0	1	0.543183	1.18173e-34	4.28733e-31	0	45	0	45	34.6558	10.3442
NC_005363	1246538	1247470	Bd1319	hypothetical protein	NP_968220.1	0	86.7568	2.91486	347.219	0	1	0	1	0	0	0.5209	5.6319e-225	2.04325e-221	9	320	2.7	320	253.372	75.6277
NC_005363	1247485	1247925	Bd1320	hypothetical protein	NP_968221.1	0	94.3636	10.278	1189.12	0	1	0	1	0	0	0.496599	0	0	15	518	4.5	518	410.478	122.522
NC_005363	1247948	1249966	Bd1321	ATP-dependent DNA helicase	NP_968222.1	0	44.8276	2.39464	129.867	0	1	0	1	0	0	0.518574	3.00587e-173	1.09053e-169	16	259	4.8	259	211.785	63.2147
NC_005363	1250101	1251462	Bd1322	putative sensory protein	NP_968223.1	0	0	10.8712	38.651	0	0	0	0	0	1	0.49486	9.97094e-12	3.61746e-08	49	52	14.7	52	77.783	23.217
NC_005363	1251463	1252149	Bd1323	pseudouridine synthase Rlu family protein	NP_968224.1	0	11.0714	2.63907	44.2079	0	0	0	0	0	1	0.515284	7.59757e-18	2.7564e-14	6	30	1.8	30	27.7246	8.27538
NC_005363	1252146	1252556	Bd1324	hypothetical protein	NP_968225.1	0	7.69231	10.293	96.0633	0	1	0	1	0	0	0.515815	2.04514e-18	7.41975e-15	14	39	4.2	39	40.8168	12.1832
NC_005363	1252673	1252927	Bd1325	hypothetical protein	NP_968226.1	0	10	0	35.7303	0	0	0	0	0	1	0.478431	3.99414e-08	0.000144907	0	9	0	9	6.93116	2.06884
NC_005363	1252996	1253925	Bd1326	chromosome partitioning protein parA	NP_968227.1	0	183.75	0.649836	318.948	0	1	0	1	0	0	0.496774	3.61179e-213	1.31036e-209	2	293	0.6	293	227.188	67.8121
NC_005363	1253938	1254546	Bd1327	hypothetical protein	NP_968228.1	0	244.615	0.496181	526.959	0	1	0	1	0	0	0.505747	8.51935e-232	3.09082e-228	1	317	0.3	317	244.901	73.0992
NC_005363	1254551	1254883	Bd1328	BolA-like protein	NP_968229.1	0	33.8462	0.907429	130.725	0	1	0	1	0	0	0.525526	4.7762e-32	1.73281e-28	1	43	0.3	43	33.8857	10.1143
NC_005363	1254880	1255374	Bd1329	hypothetical protein	NP_968230.1	0	117	0	237.24	0	1	0	1	0	0	0.482828	1.64518e-86	5.96872e-83	0	116	0	116	89.3349	26.6651
NC_005363	1255480	1255740	Bd1330	hypothetical protein	NP_968231.1	0	277.5	2.31551	1718.3	0	1	0	1	0	0	0.532567	0	0	2	443	0.6	443	342.707	102.293
NC_005363	1255944	1257614	Bd1332	putative ABC transporter ATP-binding protein	NP_968232.1	0	147.969	3.25502	573.125	0	1	0	1	0	0	0.499102	0	0	18	946	5.4	946	742.404	221.596
NC_005363	1257614	1258447	Bd1333	hypothetical protein	NP_968233.1	6.04301	0	677.536	111.675	1	1	0	0	1	0	0.504796	1.09216e-82	3.96236e-79	1870	92	561	92	1510.99	451.008
NC_005363	1258434	1261889	Bd1334	cell wall surface anchor family protein	NP_968234.1	328.442	0	2297.08	6.73735	1	0	1	0	0	0	0.560185	0	0	26272	23	7881.6	23	20250.5	6044.47
NC_005363	1261982	1263313	Bd1335	histidine kinase	NP_968235.1	18.1167	0	81.4418	3.80015	1	0	1	0	0	0	0.526276	1.11931e-22	4.06084e-19	359	5	107.7	5	280.327	83.6733
NC_005363	1263368	1263772	Bd1336	hypothetical protein	NP_968236.1	0	0	3.73054	4.99931	0	0	0	0	0	1	0.528395	0.725477	2632.03	5	2	1.5	2	5.3909	1.6091
NC_005363	1264057	1264479	Bd1337	hypothetical protein	NP_968237.1	0	28.5704	340.749	9850.76	1	1	0	0	1	0	0.399527	0	0	477	4116	143.1	4116	3537.2	1055.8
NC_005363	1264924	1265688	Bd1338	hypothetical protein	NP_968238.1	0	42.7941	16.5899	768.864	0	1	0	1	0	0	0.479739	0	0	42	581	12.6	581	479.79	143.21
NC_005363	1265722	1267137	Bd1339	S-adenosyl-L-homocysteine hydrolase	NP_968239.1	0	45.8597	30.7296	1448.48	0	1	0	1	0	0	0.482345	0	0	144	2026	43.2	2026	1671.18	498.821
NC_005363	1267526	1269121	Bd1340	putative methyl accepting chemotaxis protein	NP_968240.1	43.9067	0	415.016	8.88035	1	0	1	0	0	0	0.535088	2.03199e-137	7.37204e-134	2192	14	657.6	14	1698.9	507.097
NC_005363	1269236	1270909	Bd1341	putative disulphide-isomerase	NP_968241.1	0	0	44.947	94.9465	0	1	0	1	0	0	0.497013	5.89534e-14	2.13883e-10	249	157	74.7	157	312.672	93.3279
NC_005363	1270906	1272039	Bd1342	putative DNA alkylation repair enzyme	NP_968242.1	0	0	18.6527	45.5294	0	0	0	0	0	1	0.518519	5.45522e-07	0.00197915	70	51	21	51	93.1855	27.8145
NC_005363	1272067	1272879	Bd1343	hypothetical protein	NP_968243.1	0	24.4118	2.97342	102.108	0	1	0	1	0	0	0.493235	3.02635e-53	1.09796e-49	8	82	2.4	82	69.3116	20.6884
NC_005363	1272881	1273003	Bd1344	hypothetical protein	NP_968244.1	0	8.68852	41.7639	427.99	0	1	0	1	0	0	0.463415	4.6394e-25	1.68318e-21	17	52	5.1	52	53.1389	15.8611
NC_005363	1273045	1273572	Bd1346	oligoribonuclease	NP_968245.1	0	5.67731	219.191	1259.7	1	1	0	0	1	0	0.484848	2.53221e-208	9.18687e-205	383	657	114.9	657	800.934	239.066
NC_005363	1273649	1274107	Bd1347	putative response regulatory protein	NP_968246.1	0	0	192.891	271.286	1	1	0	0	1	0	0.494553	0.0014239	5.16591	293	123	87.9	123	320.373	95.6266
NC_005363	1274157	1274432	Bd1348	putative cation-transporting ATPase	NP_968247.1	0	14.2609	38.3192	597.879	0	1	0	1	0	0	0.456522	1.24402e-87	4.5133e-84	35	163	10.5	163	152.485	45.5146
NC_005363	1274740	1275483	Bd1349	putative amino acid ABC transporter	NP_968248.1	0	60.3279	6.90451	499.376	0	1	0	1	0	0	0.426075	1.61392e-250	5.85532e-247	17	367	5.1	367	295.729	88.2707
NC_005363	1275699	1276232	Bd1350	hypothetical protein	NP_968249.1	0	109.643	3.39521	580.116	0	1	0	1	0	0	0.509363	4.14476e-218	1.50372e-214	6	306	1.8	306	240.28	71.7199
NC_005363	1276398	1276913	Bd1351	hypothetical protein	NP_968250.1	0	6.6	17.5683	127.526	0	1	0	1	0	0	0.46124	6.63388e-26	2.40677e-22	30	65	9	65	73.1622	21.8378
NC_005363	1276919	1277449	Bd1352	hypothetical protein	NP_968251.1	#DIV/0!	#DIV/0!	0	0	0	0	0	0	0	1	0.516008	#DIV/0!	#DIV/0!	0	0	0	0	0	0
NC_005363	1277912	1278649	Bd1353	short chain dehydrogenase	NP_968252.1	0	0	15.9685	1.37176	0	0	0	0	0	1	0.509485	0.00207312	7.5213	39	1	11.7	1	30.8051	9.19486
NC_005363	1278769	1279086	Bd1354	hypothetical protein	NP_968253.1	0	0	14.2535	9.55057	0	0	0	0	0	1	0.509434	0.523911	1900.75	15	3	4.5	3	13.8623	4.13769
NC_005363	1279097	1281430	Bd1355	hypothetical protein	NP_968254.1	325.692	0	1826.77	5.20494	1	0	1	0	0	0	0.512853	0	0	14110	12	4233	12	10875.8	3246.25
NC_005363	1281448	1282029	Bd1356	hypothetical protein	NP_968255.1	0	22.5	1.0384	60.8808	0	1	0	1	0	0	0.484536	4.08761e-25	1.48298e-21	2	35	0.6	35	28.4948	8.50525
NC_005363	1282036	1282344	Bd1357	hypothetical protein	NP_968256.1	0	0	2.93373	9.82874	0	0	0	0	0	1	0.456311	0.115809	420.154	3	3	0.9	3	4.62077	1.37923
NC_005363	1282347	1283927	Bd1358	putative peptidoglycan-binding protein	NP_968257.1	0	0	0.955642	5.76296	0	0	0	0	0	1	0.497154	0.000240087	0.871035	5	9	1.5	9	10.7818	3.2182
NC_005363	1284165	1285019	Bd1359	hypothetical protein	NP_968258.1	18.3571	0	150.203	7.10428	1	0	1	0	0	0	0.498246	1.64588e-26	5.97126e-23	425	6	127.5	6	331.925	99.0746
NC_005363	1285020	1286390	Bd1360	putative membrane associated lipoprotein	NP_968259.1	141.612	0	831.585	5.16887	1	0	1	0	0	0	0.533917	2.0381e-243	7.39422e-240	3773	7	1131.9	7	2911.09	868.915
NC_005363	1286536	1287138	Bd1361	hypothetical protein	NP_968260.1	0	0	9.52124	1.67887	0	0	0	0	0	1	0.527363	0.0558957	202.79	19	1	5.7	1	15.4026	4.59743
NC_005363	1287149	1288021	Bd1362	hypothetical protein	NP_968261.1	0	0	1.73066	1.15963	0	0	0	0	0	1	0.487973	0.712902	2586.41	5	1	1.5	1	4.62077	1.37923
NC_005363	1288269	1288691	Bd1363	hypothetical protein	NP_968262.1	0	27.5714	14.2872	459.511	0	1	0	1	0	0	0.470449	5.9423e-121	2.15587e-117	20	192	6	192	163.267	48.7328
NC_005363	1288726	1289907	Bd1364	sugar efflux transporter	NP_968263.1	0	23.0612	3.3234	95.9258	0	1	0	1	0	0	0.536379	4.14629e-70	1.50427e-66	13	112	3.9	112	96.2661	28.7339
NC_005363	1290147	1290674	Bd1365	methionine sulfoxide reductase B	NP_968264.1	0	0	53.7961	149.553	1	1	0	0	1	0	0.454545	3.16519e-12	1.14833e-08	94	78	28.2	78	132.462	39.5379
NC_005363	1290677	1291024	Bd1366	hypothetical protein	NP_968265.1	0	0	26.9178	81.4542	0	1	0	1	0	0	0.454023	7.92168e-06	0.0287399	31	28	9.3	28	45.4376	13.5624
NC_005363	1291277	1291819	Bd1367	hypothetical protein	NP_968266.1	0	0	8.34735	14.9151	0	0	0	0	0	1	0.524862	0.178793	648.662	15	8	4.5	8	17.713	5.28705
NC_005363	1291981	1292610	Bd1368	hypothetical protein	NP_968267.1	0	11	0	16.0692	0	0	0	0	0	1	0.474603	7.11705e-09	2.58207e-05	0	10	0	10	7.70128	2.29872
NC_005363	1292789	1294075	Bd1369	hypothetical protein	NP_968268.1	0	6.78571	1.40874	14.1589	0	0	0	0	0	1	0.504274	1.39474e-09	5.06011e-06	6	18	1.8	18	18.4831	5.51692
NC_005363	1294194	1295576	Bd1370	RNA helicase	NP_968269.1	0	48	0	34.4041	0	0	0	0	0	1	0.53073	4.05694e-36	1.47186e-32	0	47	0	47	36.196	10.804
NC_005363	1295672	1297366	Bd1371	glutaminyl-tRNA synthetase	NP_968270.1	0	156.364	2.67411	513.048	0	1	0	1	0	0	0.507375	0	0	15	859	4.5	859	673.092	200.908
NC_005363	1297429	1298703	Bd1372	aminopeptidase P	NP_968271.1	0	72.8	1.185	143.715	0	1	0	1	0	0	0.519216	3.06314e-128	1.11131e-124	5	181	1.5	181	143.244	42.7561
NC_005363	1298706	1298942	Bd1373	hypothetical protein	NP_968272.1	0	13.2609	15.2999	256.294	0	1	0	1	0	0	0.49789	4.48894e-34	1.62859e-30	12	60	3.6	60	55.4492	16.5508
NC_005363	1299092	1299241	Bd1374	hypothetical protein	NP_968273.1	0	72	0	479.184	0	1	0	1	0	0	0.5	1.14699e-53	4.16127e-50	0	71	0	71	54.6791	16.3209
NC_005363	1299463	1299837	Bd1375	hypothetical protein	NP_968274.1	0	0	0	2.69963	0	0	0	0	0	1	0.466667	0.0671946	243.782	0	1	0	1	0.770128	0.229872
NC_005363	1299964	1301712	Bd1376	putative ribose ABC transporter	NP_968275.1	0	10	0	5.2094	0	0	0	0	0	1	0.515723	3.99414e-08	0.000144907	0	9	0	9	6.93116	2.06884
NC_005363	1301754	1302953	Bd1377	hypothetical protein	NP_968276.1	0	15.8824	2.01449	44.7126	0	0	0	0	0	1	0.51	1.8826e-32	6.83009e-29	8	53	2.4	53	46.9778	14.0222
NC_005363	1302950	1303906	Bd1378	hypothetical protein	NP_968277.1	0	0	36.9429	15.8677	0	0	0	0	0	1	0.502612	0.00150378	5.45572	117	15	35.1	15	101.657	30.343
NC_005363	1303983	1304342	Bd1379	hypothetical protein	NP_968278.1	176.15	0	982.905	2.81211	1	0	1	0	0	0	0.513889	1.69797e-77	6.16024e-74	1171	1	351.3	1	902.591	269.409
NC_005363	1304344	1305273	Bd1380	hypothetical protein	NP_968279.1	27.4625	0	236.865	7.61991	1	0	1	0	0	0	0.551613	8.1122e-46	2.94311e-42	729	7	218.7	7	566.815	169.185
NC_005363	1305342	1307939	Bd1381	two-component hybrid sensor and regulator	NP_968280.1	7.1	0	21.6337	2.72768	0	0	0	0	0	1	0.516551	1.63292e-10	5.92422e-07	186	7	55.8	7	148.635	44.3652
NC_005363	1307936	1310074	Bd1382	two-component hybrid sensor and regulator	NP_968281.1	0	11.5	1.41269	21.2979	0	0	0	0	0	1	0.531557	3.40817e-25	1.23648e-21	10	45	3	45	42.3571	12.6429
NC_005363	1310125	1310844	Bd1383	pseudouridine synthase Rlu family protein	NP_968282.1	0	21	0	28.1211	0	0	0	0	0	1	0.505556	2.70805e-16	9.8248e-13	0	20	0	20	15.4026	4.59743
NC_005363	1310841	1311476	Bd1384	hypothetical protein	NP_968283.1	0	33	0	50.9363	0	1	0	1	0	0	0.498428	4.00781e-25	1.45403e-21	0	32	0	32	24.6441	7.35589
NC_005363	1311481	1312149	Bd1385	putative phosphodiesterase	NP_968284.1	0	14.2105	1.35504	39.3443	0	0	0	0	0	1	0.544096	1.42829e-17	5.18184e-14	3	26	0.9	26	22.3337	6.66628
NC_005363	1312215	1313495	Bd1386	Cys/Met metabolism lyase (PLP-dependent)	NP_968285.1	0	137.2	1.17945	270.279	0	1	0	1	0	0	0.506635	1.96379e-245	7.12462e-242	5	342	1.5	342	267.235	79.7654
NC_005363	1313492	1314115	Bd1387	hypothetical protein	NP_968286.1	0	32.3077	0.484253	66.5172	0	1	0	1	0	0	0.536859	1.39101e-30	5.04659e-27	1	41	0.3	41	32.3454	9.65461
NC_005363	1314298	1314912	Bd1389	hypothetical protein	NP_968287.1	0	19.4737	1.47402	59.2601	0	1	0	1	0	0	0.541463	7.90539e-25	2.86808e-21	3	36	0.9	36	30.035	8.96499
NC_005363	1314909	1316510	Bd1390	tryptophan halogenase	NP_968288.1	0	30	0	18.3261	0	0	0	0	0	1	0.491885	6.40294e-23	2.32299e-19	0	29	0	29	22.3337	6.66628
NC_005363	1316694	1317545	Bd1391	putative trypsin	NP_968289.1	0	10	1.06399	21.3879	0	0	0	0	0	1	0.514085	8.38032e-12	3.04038e-08	3	18	0.9	18	16.1727	4.8273
NC_005363	1317552	1319648	Bd1392	TonB-dependent siderophore receptor, putative	NP_968290.1	0	10	0	4.34489	0	0	0	0	0	1	0.530758	3.99414e-08	0.000144907	0	9	0	9	6.93116	2.06884
NC_005363	1319913	1321013	Bd1393	hypothetical protein	NP_968291.1	0	5.07949	114.173	586.635	1	1	0	0	1	0	0.505904	1.60239e-184	5.81345e-181	416	638	124.8	638	811.715	242.285
NC_005363	1321014	1322531	Bd1394	ATP-dependent RNA helicase DbpA	NP_968292.1	0	0	4.77745	17.3395	0	0	0	0	0	1	0.532279	1.08336e-06	0.00393044	24	26	7.2	26	38.5064	11.4936
NC_005363	1322541	1323377	Bd1395	nucleic acid binding protein	NP_968293.1	0	10.5	3.6102	49.5899	0	0	0	0	0	1	0.502987	1.96852e-22	7.1418e-19	10	41	3	41	39.2766	11.7234
NC_005363	1323424	1323555	Bd1396	hypothetical protein	NP_968294.1	0	0	0	7.66939	0	0	0	0	0	1	0.469697	0.0671946	243.782	0	1	0	1	0.770128	0.229872
NC_005363	1323702	1324052	Bd1397	putative RNA-binding protein	NP_968295.1	0	352.923	34.4358	13229.9	0	1	0	1	0	0	0.512821	0	0	40	4587	12	4587	3563.38	1063.62
NC_005363	1324265	1324816	Bd1398	putative transmembrane protein	NP_968296.1	0	18.125	1.09483	51.3516	0	1	0	1	0	0	0.583333	5.31136e-20	1.92696e-16	2	28	0.6	28	23.1039	6.89615
NC_005363	1324924	1325481	Bd1399	hypothetical protein	NP_968297.1	0	5.80645	3.79071	30.8425	0	0	0	0	0	1	0.530466	2.53365e-08	9.1921e-05	7	17	2.1	17	18.4831	5.51692
NC_005363	1325478	1326017	Bd1400	hypothetical protein	NP_968298.1	0	0	34.694	127.482	0	1	0	1	0	0	0.542593	1.93462e-15	7.01881e-12	62	68	18.6	68	100.117	29.8833
NC_005363	1326143	1326685	Bd1401	superoxide dismutase	NP_968299.1	0	5.3125	10.0168	61.5246	0	1	0	1	0	0	0.500921	1.43163e-12	5.19396e-09	18	33	5.4	33	39.2766	11.7234
NC_005363	1326686	1327483	Bd1402	hypothetical protein	NP_968300.1	0	0	0.757328	6.34311	0	0	0	0	0	1	0.501253	0.00231844	8.41131	2	5	0.6	5	5.3909	1.6091
NC_005363	1327971	1328336	Bd1403	putative glyoxalase	NP_968301.1	0	0	0.825612	2.76601	0	0	0	0	0	1	0.480874	0.363906	1320.25	1	1	0.3	1	1.54026	0.459743
NC_005363	1328437	1328883	Bd1404	hypothetical protein	NP_968302.1	0	23.8462	0.676004	67.9436	0	1	0	1	0	0	0.501119	1.60371e-22	5.81827e-19	1	30	0.3	30	23.874	7.12602
NC_005363	1328970	1329275	Bd1405	hypothetical protein	NP_968303.1	0	0	16.7874	16.5418	0	0	0	0	0	1	0.509804	0.976888	3544.15	17	5	5.1	5	16.9428	5.05717
NC_005363	1329360	1329641	Bd1407	hypothetical protein	NP_968304.1	5.40556	0	343.964	61.0288	1	1	0	0	1	0	0.531915	4.27454e-15	1.5508e-11	321	17	96.3	17	260.303	77.6966
NC_005363	1329638	1331026	Bd1408	outer membrane protein	NP_968305.1	0	0	58.3028	66.3245	1	1	0	0	1	0	0.518359	0.28768	1043.7	268	91	80.4	91	276.476	82.5239
NC_005363	1331212	1331616	Bd1409	hypothetical protein	NP_968306.1	202.911	0	4539.32	19.9972	1	0	1	0	0	0	0.506173	0	0	6084	8	1825.2	8	4691.62	1400.38
NC_005363	1331634	1332278	Bd1410	putative Ni,Fe-hydrogenase I cytochrome b	NP_968307.1	6.41168	0	1970.92	307.632	1	1	0	0	1	0	0.489922	7.61529e-188	2.76283e-184	4207	196	1262.1	196	3390.88	1012.12
NC_005363	1332310	1333101	Bd1411	hypothetical protein	NP_968308.1	4.9561	0	257.153	51.1293	1	1	0	0	1	0	0.551768	2.43071e-28	8.81861e-25	674	40	202.2	40	549.872	164.128
NC_005363	1333210	1335180	Bd1412	ATP-dependent RNA helicase	NP_968309.1	0	48.5106	4.29268	233.701	0	1	0	1	0	0	0.541857	7.21757e-303	2.61853e-299	28	455	8.4	455	371.972	111.028
NC_005363	1335240	1336055	Bd1413	hypothetical protein	NP_968310.1	0	0	1.48124	3.72191	0	0	0	0	0	1	0.535539	0.211497	767.311	4	3	1.2	3	5.3909	1.6091
NC_005363	1336269	1337900	Bd1414	ABC transporter, ATP-binding protein	NP_968311.1	0	9.375	9.25778	92.4275	0	1	0	1	0	0	0.51777	8.76508e-68	3.17997e-64	50	149	15	149	153.256	45.7444
NC_005363	1337900	1338700	Bd1415	putative lysophospholipase	NP_968312.1	0	0	5.65869	26.5413	0	0	0	0	0	1	0.558052	4.64434e-07	0.00168497	15	21	4.5	21	27.7246	8.27538
NC_005363	1339177	1339284	Bd1416	hypothetical protein	NP_968313.1	36.6833	0	4096.14	103.111	1	1	0	0	1	0	0.648148	1.24047e-91	4.50043e-88	1464	11	439.2	11	1135.94	339.061
NC_005363	1339533	1340567	Bd1418	hypothetical protein	NP_968314.1	0	0	104.228	66.5125	1	1	0	0	1	0	0.499517	0.000618195	2.24281	357	68	107.1	68	327.305	97.6954
NC_005363	1340609	1341487	Bd1419	spermidine/putrescine ABC transporter	NP_968315.1	0	5.65217	12.032	73.7099	0	1	0	1	0	0	0.535836	6.74816e-23	2.44823e-19	35	64	10.5	64	76.2427	22.7573
NC_005363	1341484	1342317	Bd1420	spermidine/putrescine transport system permease	NP_968316.1	0	0	4.34783	12.1386	0	0	0	0	0	1	0.529976	0.0122587	44.4747	12	10	3.6	10	16.9428	5.05717
NC_005363	1342310	1343143	Bd1421	spermidine/putrescine transport system permease	NP_968317.1	0	8.18182	5.43478	53.4099	0	1	0	1	0	0	0.535971	4.59649e-21	1.66761e-17	15	44	4.5	44	45.4376	13.5624
NC_005363	1343190	1344368	Bd1422	MDR-type permease	NP_968318.1	0	24.4118	2.05037	70.4101	0	1	0	1	0	0	0.533503	3.02635e-53	1.09796e-49	8	82	2.4	82	69.3116	20.6884
NC_005363	1344434	1345024	Bd1423	cell division protein FtsJ	NP_968319.1	0	26.9231	0.511293	58.2407	0	1	0	1	0	0	0.497462	1.86926e-25	6.78169e-22	1	34	0.3	34	26.9545	8.0455
NC_005363	1345021	1345698	Bd1424	putative pseudouridine synthase	NP_968320.1	0	8.94737	1.33705	23.8905	0	0	0	0	0	1	0.519174	2.25866e-10	8.19442e-07	3	16	0.9	16	14.6324	4.36756
NC_005363	1345832	1346278	Bd1425	transcriptional regulator	NP_968321.1	0	25.7895	2.02801	108.71	0	1	0	1	0	0	0.503356	1.46614e-33	5.31916e-30	3	48	0.9	48	39.2766	11.7234
NC_005363	1346275	1346916	Bd1426	putative hydrolase	NP_968322.1	0	0	1.41203	11.0382	0	0	0	0	0	1	0.53271	0.000410258	1.48841	3	7	0.9	7	7.70128	2.29872
NC_005363	1346931	1347773	Bd1427	putative cysteine protease	NP_968323.1	0	0	2.50916	0	0	0	0	0	0	1	0.500593	0.148325	538.123	7	0	2.1	0	5.3909	1.6091
NC_005363	1347837	1347968	Bd1428	hypothetical protein	NP_968324.1	0	0	6.86759	7.66939	0	0	0	0	0	1	0.530303	0.923776	3351.46	3	1	0.9	1	3.08051	0.919486
NC_005363	1348014	1348778	Bd1429	putative amino acid ABC transporter	NP_968325.1	0	23.871	2.76499	96.6043	0	1	0	1	0	0	0.488889	1.02813e-47	3.73005e-44	7	73	2.1	73	61.6103	18.3897
NC_005363	1348780	1349100	Bd1430	hypothetical protein	NP_968326.1	0	6.8	4.70676	50.4603	0	1	0	1	0	0	0.492212	6.84804e-09	2.48447e-05	5	16	1.5	16	16.1727	4.8273
NC_005363	1349170	1349670	Bd1431	putative nuclease	NP_968327.1	0	7.94118	4.82513	52.5376	0	1	0	1	0	0	0.53493	1.24423e-13	4.51407e-10	8	26	2.4	26	26.1844	7.81563
NC_005363	1349707	1350618	Bd1432	serine protease	NP_968328.1	0	0	15.5726	0	0	0	0	0	0	1	0.531798	0.000180034	0.653162	47	0	14.1	0	36.196	10.804
NC_005363	1350666	1350767	Bd1433	hypothetical protein	NP_968329.1	130.9	0	1282.76	0	1	0	1	0	0	0	0.401961	5.9977e-30	2.17597e-26	433	0	129.9	0	333.466	99.5344
NC_005363	1350795	1352021	Bd1434	GGDEF domain-containing protein	NP_968330.1	522.057	0	2999.08	4.95042	1	0	1	0	0	0	0.501222	0	0	12178	6	3653.4	6	9383.24	2800.76
NC_005363	1352131	1353696	Bd1435	putative NAD(FAD)-dependent dehydrogenase	NP_968331.1	0	0	11.3846	1.93939	0	0	0	0	0	1	0.54023	0.000682936	2.47769	59	3	17.7	3	47.748	14.252
NC_005363	1353736	1354188	Bd1436	osmotically inducible protein	NP_968332.1	0	0	5.33641	0	0	0	0	0	0	1	0.505519	0.12228	443.63	8	0	2.4	0	6.16103	1.83897
NC_005363	1354287	1355264	Bd1437	membrane protein	NP_968333.1	0	23.8462	0.308971	31.054	0	0	0	0	0	1	0.519427	1.60371e-22	5.81827e-19	1	30	0.3	30	23.874	7.12602
NC_005363	1355306	1355476	Bd1438	hypothetical protein	NP_968334.1	0	0	1.7671	23.6809	0	0	0	0	0	1	0.526316	0.00244605	8.87428	1	4	0.3	4	3.85064	1.14936
NC_005363	1355469	1355690	Bd1439	hypothetical protein	NP_968335.1	0	7	0	27.3611	0	0	0	0	0	1	0.545045	7.34378e-06	0.0266432	0	6	0	6	4.62077	1.37923
NC_005363	1355825	1356625	Bd1440	hypothetical protein	NP_968336.1	0	0	0.754492	7.58322	0	0	0	0	0	1	0.518102	0.000471435	1.71037	2	6	0.6	6	6.16103	1.83897
NC_005363	1356770	1356937	Bd1441	hypothetical protein	NP_968337.1	#DIV/0!	#DIV/0!	0	0	0	0	0	0	0	1	0.440476	#DIV/0!	#DIV/0!	0	0	0	0	0	0
NC_005363	1356925	1357233	Bd1442	hypothetical protein	NP_968338.1	0	11.25	1.95582	55.6962	0	1	0	1	0	0	0.524272	5.66257e-12	2.05438e-08	2	17	0.6	17	14.6324	4.36756
NC_005363	1357363	1357884	Bd1443	hypothetical protein	NP_968339.1	0	0	8.68316	36.8483	0	0	0	0	0	1	0.492337	5.1454e-06	0.0186675	15	19	4.5	19	26.1844	7.81563
NC_005363	1357959	1361114	Bd1444	serine protease	NP_968340.1	0	9	0.957459	11.2271	0	0	0	0	0	1	0.521229	2.42559e-18	8.80004e-15	10	35	3	35	34.6558	10.3442
NC_005363	1361420	1362094	Bd1447	hypothetical protein	NP_968341.1	14.9	0	42.9759	1.49979	0	0	0	0	0	1	0.50963	2.75496e-07	0.000999499	96	1	28.8	1	74.7025	22.2975
NC_005363	1362137	1364968	Bd1448	hypothetical protein	NP_968342.1	#DIV/0!	#DIV/0!	0	0	0	0	0	0	0	1	0.514477	#DIV/0!	#DIV/0!	0	0	0	0	0	0
NC_005363	1365040	1372770	Bd1449	cell wall surface anchor family protein	NP_968343.1	397.731	0	828.975	1.96422	1	0	1	0	0	0	0.531238	0	0	21209	15	6362.7	15	16345.2	4878.79
NC_005363	1373051	1374034	Bd1451	MarR family transcriptional regulator	NP_968344.1	#DIV/0!	#DIV/0!	0	0	0	0	0	0	0	1	0.480691	#DIV/0!	#DIV/0!	0	0	0	0	0	0
NC_005363	1374031	1374471	Bd1452	putative phenylacetic acid degradation protein	NP_968345.1	#DIV/0!	#DIV/0!	0	0	0	0	0	0	0	1	0.52381	#DIV/0!	#DIV/0!	0	0	0	0	0	0
NC_005363	1374474	1375304	Bd1453	LysR family transcriptional regulator	NP_968346.1	0	0	0	4.87297	0	0	0	0	0	1	0.478941	0.000251487	0.912396	0	4	0	4	3.08051	0.919486
NC_005363	1375393	1376430	Bd1454	pyoverdine biosynthesis protein PvcA	NP_968347.1	#DIV/0!	#DIV/0!	0	0	0	0	0	0	0	1	0.515414	#DIV/0!	#DIV/0!	0	0	0	0	0	0
NC_005363	1376427	1377263	Bd1455	pyoverdine biosynthesis protein PvcB	NP_968348.1	#DIV/0!	#DIV/0!	0	0	0	0	0	0	0	1	0.492234	#DIV/0!	#DIV/0!	0	0	0	0	0	0
NC_005363	1377260	1378672	Bd1456	hypothetical protein	NP_968349.1	0	0	0.213853	0.716461	0	0	0	0	0	1	0.503185	0.363906	1320.25	1	1	0.3	1	1.54026	0.459743
NC_005363	1378669	1379022	Bd1457	hypothetical protein	NP_968350.1	0	0	0.853599	20.0184	0	0	0	0	0	1	0.539548	1.44588e-05	0.0524565	1	7	0.3	7	6.16103	1.83897
NC_005363	1379341	1379928	Bd1458	hypothetical protein	NP_968351.1	#DIV/0!	#DIV/0!	0	0	0	0	0	0	0	1	0.433673	#DIV/0!	#DIV/0!	0	0	0	0	0	0
NC_005363	1379928	1380515	Bd1459	hypothetical protein	NP_968352.1	#DIV/0!	#DIV/0!	0	0	0	0	0	0	0	1	0.416667	#DIV/0!	#DIV/0!	0	0	0	0	0	0
NC_005363	1381102	1382400	Bd1460	adenylosuccinate synthetase	NP_968353.1	0	97.4172	10.9332	1145.63	0	1	0	1	0	0	0.511932	0	0	47	1470	14.1	1470	1168.28	348.715
NC_005363	1382462	1383448	Bd1461	phosphoglycerate dehydrogenase	NP_968354.1	0	0	29.3908	22.5653	0	0	0	0	0	1	0.524823	0.262167	951.142	96	22	28.8	22	90.8752	27.1248
NC_005363	1383445	1384608	Bd1462	aspartate aminotransferase, putative	NP_968355.1	0	4.51128	10.6436	51.3138	0	1	0	1	0	0	0.521478	1.13653e-17	4.12333e-14	41	59	12.3	59	77.0128	22.9872
NC_005363	1384618	1385265	Bd1463	hypothetical protein	NP_968356.1	0	369.231	0.466318	748.334	0	1	0	1	0	0	0.493827	0	0	1	479	0.3	479	369.662	110.338
NC_005363	1385281	1386291	Bd1464	DNA polymerase III, delta subunit	NP_968357.1	0	221.053	0.896659	419.564	0	1	0	1	0	0	0.521266	9.28388e-304	3.36819e-300	3	419	0.9	419	324.994	97.0058
NC_005363	1386293	1386391	Bd1465	hypothetical protein	NP_968358.1	0	0	155.665	153.388	1	1	0	0	1	0	0.414141	0.959979	3482.8	51	15	15.3	15	50.8285	15.1715
NC_005363	1386501	1386728	Bd1466	hypothetical protein	NP_968359.1	0	0	656.036	799.232	1	1	0	0	1	0	0.513158	0.0230836	83.7472	495	180	148.5	180	519.837	155.163
NC_005363	1386752	1387015	Bd1467	30S ribosomal protein S20	NP_968360.1	0	16.1278	199.16	3286.33	1	1	0	0	1	0	0.412879	0	0	174	857	52.2	857	794.002	236.998
NC_005363	1387068	1388639	Bd1468	putative virulence factor	NP_968361.1	0	4.20063	19.7989	85.6513	0	1	0	1	0	0	0.535623	3.80592e-34	1.38079e-30	103	133	30.9	133	181.75	54.2497
NC_005363	1388611	1390290	Bd1469	methyl accepting chemotaxis protein	NP_968362.1	0	0	4.85637	10.8467	0	0	0	0	0	1	0.502976	0.00667914	24.2319	27	18	8.1	18	34.6558	10.3442
NC_005363	1390432	1392030	Bd1470	methyl accepting chemotaxis protein	NP_968363.1	0	0	5.66931	1.89936	0	0	0	0	0	1	0.541588	0.0577916	209.668	30	3	9	3	25.4142	7.58576
NC_005363	1392270	1392923	Bd1473	hypothetical protein	NP_968364.1	47.075	0	578.474	10.8357	1	0	1	0	0	0	0.48318	8.34403e-80	3.02721e-76	1252	7	375.6	7	969.592	289.408
NC_005363	1392940	1395081	Bd1474	hypothetical protein	NP_968365.1	70.7714	0	232.485	2.83574	1	0	1	0	0	0	0.511204	5.17412e-106	1.87717e-102	1648	6	494.4	6	1273.79	380.208
NC_005363	1395093	1395857	Bd1475	hypothetical protein	NP_968366.1	25.2727	0	730.747	27.7903	1	0	1	0	0	0	0.496732	6.81582e-112	2.47278e-108	1850	21	555	21	1440.91	430.09
NC_005363	1395873	1397339	Bd1476	hypothetical protein	NP_968367.1	29.4138	0	584.986	19.3225	1	0	1	0	0	0	0.532379	1.04417e-172	3.78824e-169	2840	28	852	28	2208.73	659.272
NC_005363	1397355	1397603	Bd1477	hypothetical protein	NP_968368.1	28.9063	0	7362.61	252.074	1	1	0	0	1	0	0.453815	0	0	6067	62	1820.1	62	4720.12	1408.88
NC_005363	1397618	1401331	Bd1478	adventurous gliding motility protein U	NP_968369.1	17.2561	0	308.601	17.7177	1	0	1	0	0	0	0.491384	4.55985e-217	1.65432e-213	3793	65	1137.9	65	2971.16	886.845
NC_005363	1401336	1401839	Bd1479	adventurous gliding motility protein S	NP_968370.1	4.78182	0	103.123	20.0865	1	0	1	0	0	0	0.488095	2.03777e-08	7.39304e-05	172	10	51.6	10	140.163	41.8366
NC_005363	1401843	1402400	Bd1480	TolR-like protein, putative	NP_968371.1	31.1	0	110.472	1.81427	1	0	1	0	0	0	0.494624	1.91267e-14	6.93916e-11	204	1	61.2	1	157.876	47.1237
NC_005363	1402444	1403154	Bd1481	adventurous gliding motility protein R	NP_968372.1	8.884	0	313.224	34.1725	1	0	1	0	0	0	0.520394	1.16628e-38	4.23126e-35	737	24	221.1	24	586.068	174.932
NC_005363	1403126	1403746	Bd1482	hypothetical protein	NP_968373.1	6.87105	0	421.876	60.3177	1	1	0	0	1	0	0.465378	1.52751e-41	5.5418e-38	867	37	260.1	37	696.196	207.804
NC_005363	1403758	1404819	Bd1483	hypothetical protein	NP_968374.1	19.6148	0	1133.86	57.1955	1	1	0	0	1	0	0.495292	9.04033e-232	3.27983e-228	3985	60	1195.5	60	3115.17	929.83
NC_005363	1405178	1406062	Bd1485	tetrapyrrole methylase family protein/MazG	NP_968375.1	0	90.5882	2.73152	351.18	0	1	0	1	0	0	0.496045	1.28057e-216	4.6459e-213	8	307	2.4	307	242.59	72.4095
NC_005363	1406098	1408512	Bd1486	HD superfamily hydrolase domain-containing	NP_968376.1	0	76.044	3.37834	289.665	0	1	0	1	0	0	0.510559	0	0	27	691	8.1	691	552.952	165.048
NC_005363	1408515	1408967	Bd1487	metal-dependent hydrolase, putative	NP_968377.1	0	19	6.67051	167.609	0	1	0	1	0	0	0.490066	2.27535e-46	8.25498e-43	10	75	3	75	65.4609	19.5391
NC_005363	1409428	1410393	Bd1489	hypothetical protein	NP_968378.1	0	63.9063	5.63057	427.581	0	1	0	1	0	0	0.503106	3.22672e-279	1.17066e-275	18	408	5.4	408	328.075	97.9253
NC_005363	1410402	1411619	Bd1490	lipoprotein releasing system transmembrane	NP_968379.1	0	20.1429	4.96181	116.363	0	1	0	1	0	0	0.520525	8.56323e-84	3.10674e-80	20	140	6	140	123.221	36.7795
NC_005363	1411633	1412295	Bd1491	ABC-type transport, ATP-binding protein	NP_968380.1	0	61.3636	1.82307	204.61	0	1	0	1	0	0	0.524887	4.02947e-95	1.46189e-91	4	134	1.2	134	106.278	31.7223
NC_005363	1412463	1414862	Bd1493	hypothetical protein	NP_968381.1	0	250.685	2.64402	771.503	0	1	0	1	0	0	0.489583	0	0	21	1829	6.3	1829	1424.74	425.262
NC_005363	1414952	1415452	Bd1494	hypothetical protein	NP_968382.1	0	41.5635	59.711	2576.37	1	1	0	0	1	0	0.41517	0	0	99	1275	29.7	1275	1058.16	315.844
NC_005363	1415511	1416335	Bd1495	UDP-N-acetylglucosamine acyltransferase	NP_968383.1	0	36.2637	9.88933	403.717	0	1	0	1	0	0	0.512727	8.27582e-213	3.00247e-209	27	329	8.1	329	274.166	81.8343
NC_005363	1416328	1417254	Bd1496	oxidoreductase family protein	NP_968384.1	0	22.2314	12.0609	292.678	0	1	0	1	0	0	0.502697	9.59694e-160	3.48177e-156	37	268	11.1	268	234.889	70.1108
NC_005363	1417254	1418402	Bd1498	lipid A disaccharide synthase	NP_968385.1	0	54.8438	4.7338	308.378	0	1	0	1	0	0	0.51262	3.91167e-237	1.41915e-233	18	350	5.4	350	283.407	84.5927
NC_005363	1418402	1419421	Bd1499	tetraacyldisaccharide 4'-kinase	NP_968386.1	0	28.5246	5.03623	171.704	0	1	0	1	0	0	0.509804	3.80423e-110	1.38017e-106	17	173	5.1	173	146.324	43.6756
NC_005363	1419393	1420277	Bd1500	lipid A biosynthesis lauroyl acyltransferase	NP_968387.1	0	35.2	1.7072	99.5201	0	1	0	1	0	0	0.480226	7.42911e-60	2.69528e-56	5	87	1.5	87	70.8518	21.1482
NC_005363	1420286	1421422	Bd1501	hypothetical protein	NP_968388.1	0	43.6364	1.06306	84.5859	0	1	0	1	0	0	0.49956	1.00023e-66	3.62883e-63	4	95	1.2	95	76.2427	22.7573
NC_005363	1421423	1422673	Bd1502	putative cAMP-dependent protein kinase	NP_968389.1	0	4.02439	5.7971	25.8957	0	0	0	0	0	1	0.508393	1.24131e-09	4.50349e-06	24	32	7.2	32	43.1272	12.8728
NC_005363	1422656	1423801	Bd1503	putative heptosyltransferase	NP_968390.1	0	0	2.90045	6.1837	0	0	0	0	0	1	0.508726	0.108834	394.851	11	7	3.3	7	13.8623	4.13769
NC_005363	1423734	1424825	Bd1504	ADP-heptose:LPS heptosyltransferase II	NP_968391.1	0	163.571	1.6603	423.671	0	1	0	1	0	0	0.525641	0	0	6	457	1.8	457	356.569	106.431
NC_005363	1424812	1426224	Bd1505	acetoacetate metabolism regulatory protein	NP_968392.1	0	96	0	68.0638	0	1	0	1	0	0	0.517339	3.44199e-71	1.24876e-67	0	95	0	95	73.1622	21.8378
NC_005363	1426221	1428089	Bd1506	sensory transduction histidine kinase	NP_968393.1	0	15.2632	0.48503	15.1664	0	0	0	0	0	1	0.530765	5.08202e-19	1.84376e-15	3	28	0.9	28	23.874	7.12602
NC_005363	1428162	1429106	Bd1507	riboflavin kinase / FAD synthase ribC	NP_968394.1	0	15.8989	17.9066	302.101	0	1	0	1	0	0	0.514286	1.01091e-153	3.66758e-150	56	282	16.8	282	260.303	77.6966
NC_005363	1429087	1429920	Bd1508	hypothetical protein	NP_968395.1	0	4.34043	27.1739	122.6	0	1	0	1	0	0	0.534772	2.07722e-27	7.53617e-24	75	101	22.5	101	135.543	40.4574
NC_005363	1429968	1431668	Bd1509	type IV pilus biogenesis protein PilB	NP_968396.1	0	6.51376	5.86228	41.6609	0	0	0	0	0	1	0.506173	2.03485e-27	7.38243e-24	33	70	9.9	70	79.3232	23.6768
NC_005363	1431668	1432711	Bd1510	pilT; twitching motility protein PilT	NP_968397.1	0	0	5.2099	19.3939	0	0	0	0	0	1	0.527778	1.40417e-05	0.0509434	18	20	5.4	20	29.2649	8.73512
NC_005363	1432713	1433930	Bd1511	pilC; type II secretion system protein	NP_968398.1	0	0	12.9007	32.4155	0	0	0	0	0	1	0.525452	6.63754e-06	0.024081	52	39	15.6	39	70.0817	20.9183
NC_005363	1433931	1435508	Bd1512	pilS sensor protein	NP_968399.1	0	0	9.1916	23.7372	0	0	0	0	0	1	0.517744	6.75542e-06	0.0245087	48	37	14.4	37	65.4609	19.5391
NC_005363	1435547	1436953	Bd1513	regulator protein pilR	NP_968400.1	0	23.1429	11.8121	290.685	0	1	0	1	0	0	0.484719	1.93573e-240	7.02284e-237	55	404	16.5	404	353.489	105.511
NC_005363	1437156	1437584	Bd1514	bacterioferritin	NP_968401.1	0	38.8053	50.7145	2067.2	1	1	0	0	1	0	0.454545	0	0	72	876	21.6	876	730.082	217.918
NC_005363	1437647	1438042	Bd1515	hypothetical protein	NP_968402.1	0	0	205.265	92.0327	1	1	0	0	1	0	0.520202	3.44821e-06	0.0125101	269	36	80.7	36	234.889	70.1108
NC_005363	1438142	1440370	Bd1516	phospholipase D family protein	NP_968403.1	39.4455	0	195.62	4.54177	1	0	1	0	0	0	0.507402	9.41738e-91	3.41662e-87	1443	10	432.9	10	1119	334.003
NC_005363	1440626	1440970	Bd1517	hypothetical protein	NP_968404.1	0	0	5.2552	11.7375	0	0	0	0	0	1	0.507246	0.201019	729.298	6	4	1.8	4	7.70128	2.29872
NC_005363	1440967	1443027	Bd1518	aminopeptidase	NP_968405.1	0	7.35294	1.17292	11.7888	0	0	0	0	0	1	0.516739	2.69136e-12	9.76425e-09	8	24	2.4	24	24.6441	7.35589
NC_005363	1443078	1443950	Bd1519	pseudouridine synthase Rlu family protein	NP_968406.1	0	9	0	9.27707	0	0	0	0	0	1	0.548683	2.25399e-07	0.000817748	0	8	0	8	6.16103	1.83897
NC_005363	1443940	1444506	Bd1520	hypothetical protein	NP_968407.1	0	0	1.5988	8.92734	0	0	0	0	0	1	0.546737	0.00790292	28.6718	3	5	0.9	5	6.16103	1.83897
NC_005363	1444592	1445347	Bd1521	intracellular protease/amidase, putative	NP_968408.1	0	0	1.99851	6.6955	0	0	0	0	0	1	0.530423	0.0423328	153.583	5	5	1.5	5	7.70128	2.29872
NC_005363	1445344	1446300	Bd1522	NtrC family transcriptional regulator	NP_968409.1	0	0	0.631503	2.11569	0	0	0	0	0	1	0.53605	0.199131	722.445	2	2	0.6	2	3.08051	0.919486
NC_005363	1446294	1446854	Bd1523	hypothetical protein	NP_968410.1	#DIV/0!	#DIV/0!	0	0	0	0	0	0	0	1	0.57041	#DIV/0!	#DIV/0!	0	0	0	0	0	0
NC_005363	1446906	1447136	Bd1524	hypothetical protein	NP_968411.1	0	0	9.15679	39.4426	0	0	0	0	0	1	0.502165	0.00156559	5.67997	7	9	2.1	9	12.3221	3.67795
NC_005363	1447317	1448306	Bd1525	hypothetical protein	NP_968412.1	0	0	15.2613	49.0841	0	0	0	0	0	1	0.494949	9.62222e-10	3.49094e-06	50	48	15	48	75.4726	22.5274
NC_005363	1448290	1449420	Bd1526	hypothetical protein	NP_968413.1	0	5.91837	3.47326	25.0628	0	0	0	0	0	1	0.492485	5.39574e-12	1.95757e-08	13	28	3.9	28	31.5753	9.42473
NC_005363	1449587	1450045	Bd1527	hypothetical protein	NP_968414.1	0	0	9.21663	2.20558	0	0	0	0	0	1	0.522876	0.133021	482.602	14	1	4.2	1	11.5519	3.44807
NC_005363	1450035	1450160	Bd1528	hypothetical protein	NP_968415.1	0	0	7.19462	24.1038	0	0	0	0	0	1	0.412698	0.115809	420.154	3	3	0.9	3	4.62077	1.37923
NC_005363	1450157	1451923	Bd1529	ABC transporter ATP-binding protein	NP_968416.1	0	8.57143	1.02606	13.1773	0	0	0	0	0	1	0.514997	5.64537e-13	2.04814e-09	6	23	1.8	23	22.3337	6.66628
NC_005363	1452015	1452638	Bd1530	uridine kinase	NP_968417.1	0	0	14.0433	1.62237	0	0	0	0	0	1	0.519231	0.0105128	38.1405	29	1	8.7	1	23.1039	6.89615
NC_005363	1452644	1453276	Bd1531	hypothetical protein	NP_968418.1	0	0	1.90947	1.5993	0	0	0	0	0	1	0.513428	0.873864	3170.38	4	1	1.2	1	3.85064	1.14936
NC_005363	1453300	1454517	Bd1532	hypothetical protein	NP_968419.1	0	0	0	0.831166	0	0	0	0	0	1	0.534483	0.0671946	243.782	0	1	0	1	0.770128	0.229872
NC_005363	1454510	1455757	Bd1533	hypothetical protein	NP_968420.1	0	0	0.968506	0.811186	0	0	0	0	0	1	0.523237	0.873864	3170.38	4	1	1.2	1	3.85064	1.14936
NC_005363	1455773	1457248	Bd1534	methylmalonate-semialdehyde dehydrogenase	NP_968421.1	0	0	0.204725	0.685881	0	0	0	0	0	1	0.52981	0.363906	1320.25	1	1	0.3	1	1.54026	0.459743
NC_005363	1457367	1459133	Bd1535	two-component hybrid sensor and regulator	NP_968422.1	0	0	4.27524	4.01048	0	0	0	0	0	1	0.527448	0.881139	3196.77	25	7	7.5	7	24.6441	7.35589
NC_005363	1459277	1460530	Bd1536	hypothetical protein	NP_968423.1	0	0	0.481936	3.22922	0	0	0	0	0	1	0.485646	0.0109937	39.8851	2	4	0.6	4	4.62077	1.37923
NC_005363	1460581	1461387	Bd1537	hypothetical protein	NP_968424.1	0	0	14.6032	2.50895	0	0	0	0	0	1	0.482032	0.00585294	21.2345	39	2	11.7	2	31.5753	9.42473
NC_005363	1461500	1462777	Bd1538	hypothetical protein	NP_968425.1	0	0	0.945771	1.58429	0	0	0	0	0	1	0.567293	0.546957	1984.36	4	2	1.2	2	4.62077	1.37923
NC_005363	1462792	1464009	Bd1539	hypothetical protein	NP_968426.1	0	0	0	0.831166	0	0	0	0	0	1	0.555829	0.0671946	243.782	0	1	0	1	0.770128	0.229872
NC_005363	1464026	1465600	Bd1540	hypothetical protein	NP_968427.1	0	214.615	0.191856	178.69	0	1	0	1	0	0	0.47873	2.14249e-203	7.77295e-200	1	278	0.3	278	214.866	64.1342
NC_005363	1465980	1466879	Bd1541	putative protease	NP_968428.1	0	8.94737	1.00725	17.9975	0	0	0	0	0	1	0.508889	2.25866e-10	8.19442e-07	3	16	0.9	16	14.6324	4.36756
NC_005363	1467188	1468384	Bd1542	hypothetical protein	NP_968429.1	0	7.17241	11.3599	87.112	0	1	0	1	0	0	0.477861	2.16452e-41	7.85287e-38	45	103	13.5	103	113.979	34.021
NC_005363	1468418	1469170	Bd1543	hypothetical protein	NP_968430.1	0	16.1818	6.0194	118.31	0	1	0	1	0	0	0.551129	2.81612e-51	1.02169e-47	15	88	4.5	88	79.3232	23.6768
NC_005363	1469173	1469610	Bd1544	putative peptide N-acetyltransferase	NP_968431.1	0	19.2	3.44947	108.632	0	1	0	1	0	0	0.557078	7.29348e-31	2.64608e-27	5	47	1.5	47	40.0467	11.9533
NC_005363	1469828	1470352	Bd1545	hypothetical protein	NP_968432.1	0	138.913	6.90683	1230.26	0	1	0	1	0	0	0.48	0	0	12	638	3.6	638	500.583	149.417
NC_005363	1470368	1471756	Bd1546	transcription elongation factor NusA	NP_968433.1	0	41.8605	21.1021	917.611	0	1	0	1	0	0	0.49604	0	0	97	1259	29.1	1259	1044.29	311.706
NC_005363	1471858	1474785	Bd1547	translation initiation factor IF-2	NP_968434.1	0	24.2105	12.0746	301.841	0	1	0	1	0	0	0.537227	0	0	117	873	35.1	873	762.427	227.573
NC_005363	1474785	1475189	Bd1548	hypothetical protein	NP_968435.1	0	25.3125	13.43	402.444	0	1	0	1	0	0	0.488889	1.37261e-100	4.97984e-97	18	161	5.4	161	137.853	41.147
NC_005363	1475179	1476105	Bd1549	tRNA pseudouridine synthase B	NP_968436.1	0	26.087	3.91164	129.958	0	1	0	1	0	0	0.548004	4.52208e-76	1.64061e-72	12	119	3.6	119	100.887	30.1132
NC_005363	1476236	1476505	Bd1550	30S ribosomal protein S15	NP_968437.1	0	115.116	12.3108	1852.24	0	1	0	1	0	0	0.392593	0	0	11	494	3.3	494	388.915	116.085
NC_005363	1476606	1478699	Bd1551	polynucleotide phosphorylase/polyadenylase	NP_968438.1	0	257.021	4.04053	1167.55	0	1	0	1	0	0	0.497135	0	0	28	2415	8.4	2415	1881.42	561.576
NC_005363	1478703	1479971	Bd1552	zinc proteinase	NP_968439.1	0	153.636	0.952479	268.846	0	1	0	1	0	0	0.511426	6.33666e-243	2.29894e-239	4	337	1.2	337	262.614	78.3862
NC_005363	1479991	1480440	Bd1553	deoxyuridine 5'-triphosphate	NP_968440.1	0	59.375	1.343	211.471	0	1	0	1	0	0	0.546667	3.51853e-68	1.27652e-64	2	94	0.6	94	73.9323	22.0677
NC_005363	1480907	1481485	Bd1554	hypothetical protein	NP_968441.1	0	102.727	2.08756	393.404	0	1	0	1	0	0	0.507772	2.20355e-161	7.99447e-158	4	225	1.2	225	176.359	52.6406
NC_005363	1481528	1482190	Bd1555	hypothetical protein	NP_968442.1	0	15.7895	1.3673	44.2812	0	0	0	0	0	1	0.518854	9.57264e-20	3.47295e-16	3	29	0.9	29	24.6441	7.35589
NC_005363	1482231	1484567	Bd1556	hypothetical protein	NP_968443.1	0	10	0	3.89869	0	0	0	0	0	1	0.530167	3.99414e-08	0.000144907	0	9	0	9	6.93116	2.06884
NC_005363	1484567	1486288	Bd1557	putative outer membrane protein	NP_968444.1	0	0	1.05287	6.46688	0	0	0	0	0	1	0.533682	4.34748e-05	0.157727	6	11	1.8	11	13.0922	3.90782
NC_005363	1486337	1487101	Bd1558	hypothetical protein	NP_968445.1	0	0	3.55499	11.9101	0	0	0	0	0	1	0.484967	0.00645268	23.4103	9	9	2.7	9	13.8623	4.13769
NC_005363	1487075	1487515	Bd1559	hypothetical protein	NP_968446.1	0	0	4.11121	9.1824	0	0	0	0	0	1	0.510204	0.201019	729.298	6	4	1.8	4	7.70128	2.29872
NC_005363	1487559	1488254	Bd1561	putative glycosyl transferase	NP_968447.1	0	105.2	2.17079	381.09	0	1	0	1	0	0	0.492816	3.35573e-187	1.21746e-183	5	262	1.5	262	205.624	61.3757
NC_005363	1488229	1489077	Bd1562	hypothetical protein	NP_968448.1	0	100	0.355918	153.821	0	1	0	1	0	0	0.48881	7.77687e-95	2.82145e-91	1	129	0.3	129	100.117	29.8833
NC_005363	1489158	1489733	Bd1563	hypothetical protein	NP_968449.1	0	50	2.09843	191.575	0	1	0	1	0	0	0.482639	6.42958e-77	2.33265e-73	4	109	1.2	109	87.0245	25.9755
NC_005363	1489758	1491638	Bd1564	DNA mismatch repair protein MutL	NP_968450.1	0	115	0	61.3551	0	1	0	1	0	0	0.53429	4.73117e-85	1.71647e-81	0	114	0	114	87.7946	26.2054
NC_005363	1491638	1492564	Bd1565	hypothetical protein	NP_968451.1	0	25.625	0.65194	43.6833	0	0	0	0	0	1	0.531823	9.09655e-29	3.30023e-25	2	40	0.6	40	32.3454	9.65461
NC_005363	1492601	1493479	Bd1567	hypothetical protein	NP_968452.1	0	57.6923	0.34377	85.2271	0	1	0	1	0	0	0.488055	1.04284e-54	3.78344e-51	1	74	0.3	74	57.7596	17.2404
NC_005363	1493569	1494039	Bd1568	hypothetical protein	NP_968453.1	0	29.6	3.20779	156.905	0	1	0	1	0	0	0.4862	1.09033e-49	3.95573e-46	5	73	1.5	73	60.07	17.93
NC_005363	1494075	1494314	Bd1569	putative DNA-directed RNA polymerase, omega	NP_968454.1	0	393.684	3.77717	3150.97	0	1	0	1	0	0	0.475	0	0	3	747	0.9	747	577.596	172.404
NC_005363	1494446	1496662	Bd1570	GTP pyrophosphokinase	NP_968455.1	0	10.1429	12.2669	129.228	0	1	0	1	0	0	0.518268	3.6183e-130	1.31272e-126	90	283	27	283	287.258	85.7421
NC_005363	1496676	1499243	Bd1571	putative sensor protein fixL	NP_968456.1	0	0	8.58984	22.0764	0	0	0	0	0	1	0.534268	3.52336e-08	0.000127828	73	56	21.9	56	99.3466	29.6534
NC_005363	1499244	1501373	Bd1572	TonB-dependent receptor	NP_968457.1	0	59.5455	0.567463	61.7872	0	1	0	1	0	0	0.510798	3.29503e-92	1.19544e-88	4	130	1.2	130	103.197	30.8028
NC_005363	1501383	1502660	Bd1573	L-lysine 6-monooxygenase	NP_968458.1	0	89	0	69.7087	0	1	0	1	0	0	0.499218	4.42399e-66	1.60502e-62	0	88	0	88	67.7713	20.2287
NC_005363	1502657	1504405	Bd1574	putative siderophore biosynthesis protein IucC	NP_968459.1	0	56.8421	0.518309	61.934	0	1	0	1	0	0	0.516867	1.49888e-76	5.43794e-73	3	107	0.9	107	84.7141	25.2859
NC_005363	1504402	1505382	Bd1575	aerobactin siderophore biosynthesis protein	NP_968460.1	0	41.5385	0.308026	54.6943	0	1	0	1	0	0	0.51682	2.30642e-39	8.36768e-36	1	53	0.3	53	41.5869	12.4131
NC_005363	1505379	1507130	Bd1576	aerobactin siderophore biosynthesis protein	NP_968461.1	0	50	0.172474	36.9812	0	0	0	0	0	1	0.496575	2.10214e-47	7.62657e-44	1	64	0.3	64	50.0583	14.9417
NC_005363	1507123	1508310	Bd1577	multidrug resistance protein	NP_968462.1	0	50.7692	0.254355	55.3901	0	1	0	1	0	0	0.531987	3.9087e-48	1.41807e-44	1	65	0.3	65	50.8285	15.1715
NC_005363	1508307	1509611	Bd1578	membrane protein	NP_968463.1	0	18.75	0.463102	22.4969	0	0	0	0	0	1	0.518774	9.87924e-21	3.58419e-17	2	29	0.6	29	23.874	7.12602
NC_005363	1509811	1510311	Bd1579	hypothetical protein	NP_968464.1	0	0	52.4733	204.089	1	1	0	0	1	0	0.477046	1.29305e-23	4.69117e-20	87	101	26.1	101	144.784	43.2159
NC_005363	1510457	1511368	Bd1580	hypothetical protein	NP_968465.1	0	0	13.9159	16.6507	0	0	0	0	0	1	0.520833	0.550319	1996.56	42	15	12.6	15	43.8973	13.1027
NC_005363	1511379	1511768	Bd1581	hypothetical protein	NP_968466.1	0	0	5.42364	31.1495	0	0	0	0	0	1	0.471795	3.15998e-05	0.114644	7	12	2.1	12	14.6324	4.36756
NC_005363	1511895	1512326	Bd1582	single-strand binding protein	NP_968467.1	0	200.455	2.79791	1031.11	0	1	0	1	0	0	0.49537	0	0	4	440	1.2	440	341.937	102.063
NC_005363	1512492	1513457	Bd1583	hypothetical protein	NP_968468.1	0	4.62687	5.94338	31.4397	0	0	0	0	0	1	0.494824	1.99757e-10	7.24718e-07	19	30	5.7	30	37.7363	11.2637
NC_005363	1513457	1514152	Bd1584	hypothetical protein	NP_968469.1	0	0	10.4198	37.818	0	0	0	0	0	1	0.507184	1.08336e-06	0.00393044	24	26	7.2	26	38.5064	11.4936
NC_005363	1514149	1516122	Bd1585	putative type 4 fimbrial biogenesis protein	NP_968470.1	0	26.7368	23.7269	650.803	0	1	0	1	0	0	0.518237	0	0	155	1269	46.5	1269	1096.66	327.337
NC_005363	1516284	1517519	Bd1586	hypothetical protein	NP_968471.1	0	0	0.244477	5.73343	0	0	0	0	0	1	0.474919	1.44588e-05	0.0524565	1	7	0.3	7	6.16103	1.83897
NC_005363	1517580	1518815	Bd1587	general secretory pathway protein K	NP_968472.1	0	0	11.246	40.9531	0	0	0	0	0	1	0.536408	1.23897e-11	4.49497e-08	46	50	13.8	50	73.9323	22.0677
NC_005363	1518835	1519719	Bd1588	putative general secretion pathway protein J	NP_968473.1	0	8.28947	7.51167	70.9224	0	1	0	1	0	0	0.534463	1.74272e-28	6.32257e-25	22	62	6.6	62	64.6908	19.3092
NC_005363	1519716	1520216	Bd1589	putative general secretion pathway protein I	NP_968474.1	0	23.2877	12.666	341.495	0	1	0	1	0	0	0.48503	1.47821e-103	5.36295e-100	21	169	6.3	169	146.324	43.6756
NC_005363	1520213	1520797	Bd1590	hypothetical protein	NP_968475.1	0	13.0827	21.178	299.382	0	1	0	1	0	0	0.509402	5.47551e-90	1.98651e-86	41	173	12.3	173	164.807	49.1925
NC_005363	1520803	1521213	Bd1591	general secretion pathway protein G precursor	NP_968476.1	0	21.9937	74.9921	1709.43	1	1	0	0	1	0	0.454988	0	0	102	694	30.6	694	613.022	182.978
NC_005363	1521493	1521609	Bd1592	hypothetical protein	NP_968477.1	#DIV/0!	#DIV/0!	0	0	0	0	0	0	0	1	0.470085	#DIV/0!	#DIV/0!	0	0	0	0	0	0
NC_005363	1521606	1522700	Bd1593	hypothetical protein	NP_968478.1	0	0	52.432	22.1887	1	0	1	0	0	0	0.484018	4.2585e-05	0.154498	190	24	57	24	164.807	49.1925
NC_005363	1522697	1523122	Bd1594	hypothetical protein	NP_968479.1	4.81429	0	77.3168	14.2586	1	0	1	0	0	0	0.546948	5.92515e-06	0.0214965	109	6	32.7	6	88.5648	26.4352
NC_005363	1523173	1524390	Bd1595	general secretion pathway protein F	NP_968480.1	0	0	4.96181	17.4545	0	0	0	0	0	1	0.50821	1.73516e-05	0.0629515	20	21	6	21	31.5753	9.42473
NC_005363	1524471	1526165	Bd1596	pili biogenesis protein PilB-like ATPase	NP_968481.1	0	0	12.8357	36.433	0	0	0	0	0	1	0.513864	3.5962e-10	1.3047e-06	72	61	21.6	61	102.427	30.5729
NC_005363	1526171	1528468	Bd1597	general secretion pathway protein D	NP_968482.1	0	0	16.3053	61.6755	0	1	0	1	0	0	0.501741	4.03779e-31	1.46491e-27	124	140	37.2	140	203.314	60.6861
NC_005363	1528572	1529486	Bd1598	general secretion pathway protein C	NP_968483.1	0	6.11511	14.2005	92.938	0	1	0	1	0	0	0.499454	6.6804e-31	2.42365e-27	43	84	12.9	84	97.8063	29.1937
NC_005363	1529473	1530231	Bd1599	hypothetical protein	NP_968484.1	0	7.57188	40.2102	314.779	0	1	0	1	0	0	0.488801	1.28998e-93	4.68006e-90	101	236	30.3	236	259.533	77.4667
NC_005363	1530260	1531780	Bd1600	hypothetical protein	NP_968485.1	0	13.5484	1.39068	27.2891	0	0	0	0	0	1	0.514793	8.68721e-25	3.15172e-21	7	41	2.1	41	36.9662	11.0338
NC_005363	1531844	1532974	Bd1601	hypothetical protein	NP_968486.1	0	9.67033	7.2137	77.8738	0	1	0	1	0	0	0.511936	1.00093e-41	3.63138e-38	27	87	8.1	87	87.7946	26.2054
NC_005363	1532986	1533591	Bd1602	cobalamin adenosyltransferase	NP_968487.1	0	10.6452	3.49046	53.4579	0	1	0	1	0	0	0.534653	1.8412e-18	6.67988e-15	7	32	2.1	32	30.035	8.96499
NC_005363	1533585	1534442	Bd1603	putative formiminoglutamase	NP_968488.1	0	167.2	1.76092	492.021	0	1	0	1	0	0	0.502331	5.04091e-300	1.82884e-296	5	417	1.5	417	324.994	97.0058
NC_005363	1534535	1535950	Bd1604	putative cytochrome c biogenesis protein	NP_968489.1	0	69.1176	1.7072	167.297	0	1	0	1	0	0	0.502119	1.58937e-163	5.76623e-160	8	234	2.4	234	186.371	55.6289
NC_005363	1535947	1537587	Bd1606	cytochrome C-type biogenesis protein	NP_968490.1	0	50	4.05108	233.811	0	1	0	1	0	0	0.522852	5.32725e-254	1.93273e-250	22	379	6.6	379	308.822	92.1785
NC_005363	1537756	1538301	Bd1607	cytochrome c3	NP_968491.1	0	145.588	4.42746	915.945	0	1	0	1	0	0	0.490842	0	0	8	494	2.4	494	386.604	115.396
NC_005363	1538350	1541451	Bd1608	molybdopterin oxidoreductase, iron-sulfur	NP_968492.1	0	169.516	3.70168	685.676	0	1	0	1	0	0	0.498711	0	0	38	2101	11.4	2101	1647.3	491.695
NC_005363	1541448	1542809	Bd1609	molybdopterin oxidoreductase	NP_968493.1	0	396.923	3.10605	1533.41	0	1	0	1	0	0	0.507342	0	0	14	2063	4.2	2063	1599.56	477.443
NC_005363	1542809	1543333	Bd1610	hypothetical protein	NP_968494.1	0	269.5	5.75569	2076.78	0	1	0	1	0	0	0.489524	0	0	10	1077	3	1077	837.13	249.87
NC_005363	1543338	1543919	Bd1611	hypothetical protein	NP_968495.1	0	206.087	6.23039	1647.26	0	1	0	1	0	0	0.508591	0	0	12	947	3.6	947	738.553	220.447
NC_005363	1543927	1545129	Bd1612	putative molybdopterin oxidoreductase	NP_968496.1	0	225.041	9.2938	2290.64	0	1	0	1	0	0	0.492103	0	0	37	2722	11.1	2722	2124.78	634.216
NC_005363	1545228	1545344	Bd1613	hypothetical protein	NP_968497.1	0	8.75	5.16537	112.484	0	1	0	1	0	0	0.538462	4.58244e-09	1.66251e-05	2	13	0.6	13	11.5519	3.44807
NC_005363	1545590	1546156	Bd1614	hypothetical protein	NP_968498.1	0	25.625	1.06587	71.4187	0	1	0	1	0	0	0.550265	9.09655e-29	3.30023e-25	2	40	0.6	40	32.3454	9.65461
NC_005363	1546238	1546567	Bd1615	hypothetical protein	NP_968499.1	0	0	98.8933	27.6098	1	0	1	0	0	0	0.5	8.42408e-05	0.305625	108	9	32.4	9	90.105	26.895
NC_005363	1546749	1547441	Bd1616	hypothetical protein	NP_968500.1	0	0	4.79641	18.9909	0	0	0	0	0	1	0.515152	0.000283017	1.02679	11	13	3.3	13	18.4831	5.51692
NC_005363	1547566	1549536	Bd1617	hypothetical protein	NP_968501.1	0	321.184	3.37282	1253.25	0	1	0	1	0	0	0.483511	0	0	22	2440	6.6	2440	1896.06	565.944
NC_005363	1549747	1550283	Bd1618	translation initiation factor IF-3	NP_968502.1	0	224.31	9.00332	2450.78	0	1	0	1	0	0	0.484171	0	0	16	1300	4.8	1300	1013.49	302.511
NC_005363	1550437	1550874	Bd1619	D-tyrosyl-tRNA(Tyr) deacylase	NP_968503.1	0	92	0	210.33	0	1	0	1	0	0	0.511416	2.85816e-68	1.03694e-64	0	91	0	91	70.0817	20.9183
NC_005363	1550876	1552363	Bd1620	acetyl-CoA hydrolase/transferase family	NP_968504.1	0	11.9355	1.42152	24.4926	0	0	0	0	0	1	0.530242	2.9236e-21	1.06068e-17	7	36	2.1	36	33.1155	9.88448
NC_005363	1552462	1553484	Bd1622	enterochelin esterase	NP_968505.1	0	0	7.97527	19.792	0	0	0	0	0	1	0.493646	0.00143227	5.19627	27	20	8.1	20	36.196	10.804
NC_005363	1553516	1562002	Bd1623	RTX family exoprotein	NP_968506.1	21.2125	0	40.1617	1.78925	0	0	0	0	0	1	0.53635	6.21271e-68	2.25397e-64	1128	15	338.4	15	880.257	262.743
NC_005363	1562333	1562524	Bd1624	50S ribosomal protein L35	NP_968507.1	0	445.102	20.4597	11494.5	0	1	0	1	0	0	0.427083	0	0	13	2180	3.9	2180	1688.89	504.108
NC_005363	1562592	1562939	Bd1625	50S ribosomal protein L20	NP_968508.1	0	583.699	18.2346	12392.7	0	1	0	1	0	0	0.456897	0	0	21	4260	6.3	4260	3296.92	984.08
NC_005363	1562989	1564032	Bd1626	isopentenyl pyrophosphate isomerase	NP_968509.1	0	283.488	3.18383	1181.09	0	1	0	1	0	0	0.517241	0	0	11	1218	3.3	1218	946.488	282.512
NC_005363	1564029	1565345	Bd1627	hypothetical protein	NP_968510.1	0	93.1148	3.9005	435.845	0	1	0	1	0	0	0.507973	0	0	17	567	5.1	567	449.755	134.245
NC_005363	1565355	1566254	Bd1628	hypothetical protein	NP_968511.1	0	23.6364	1.343	57.3671	0	1	0	1	0	0	0.517778	9.93986e-35	3.60618e-31	4	51	1.2	51	42.3571	12.6429
NC_005363	1566251	1567231	Bd1629	diphosphomevalonate decarboxylase	NP_968512.1	0	33.2143	1.84816	94.941	0	1	0	1	0	0	0.497452	1.85569e-62	6.73244e-59	6	92	1.8	92	75.4726	22.5274
NC_005363	1567221	1568108	Bd1630	hypothetical protein	NP_968513.1	0	19.6774	2.382	68.4027	0	1	0	1	0	0	0.531532	2.35878e-38	8.55765e-35	7	60	2.1	60	51.5986	15.4014
NC_005363	1568135	1568872	Bd1631	hypothetical protein	NP_968514.1	0	56.1538	0.40945	98.7668	0	1	0	1	0	0	0.47832	3.0116e-53	1.09261e-49	1	72	0.3	72	56.2194	16.7806
NC_005363	1568910	1569665	Bd1632	23S rRNA methyltransferase	NP_968515.1	0	46.8421	1.1991	117.841	0	1	0	1	0	0	0.501323	1.0508e-62	3.81232e-59	3	88	0.9	88	70.0817	20.9183
NC_005363	1569674	1570087	Bd1633	hypothetical protein	NP_968516.1	0	10	0	22.0078	0	0	0	0	0	1	0.52657	3.99414e-08	0.000144907	0	9	0	9	6.93116	2.06884
NC_005363	1570084	1571211	Bd1634	putative response regulator	NP_968517.1	0	25	0	21.5396	0	0	0	0	0	1	0.513298	3.04849e-19	1.10599e-15	0	24	0	24	18.4831	5.51692
NC_005363	1571211	1572077	Bd1636	methyltransferase gidB	NP_968518.1	0	6.875	0.697056	11.6766	0	0	0	0	0	1	0.523645	6.75091e-07	0.00244923	2	10	0.6	10	9.24154	2.75846
NC_005363	1572189	1573214	Bd1637	phenylalanyl-tRNA synthetase, alpha subunit	NP_968519.1	0	117.692	0.294517	149.979	0	1	0	1	0	0	0.5	1.33007e-111	4.8255e-108	1	152	0.3	152	117.83	35.1703
NC_005363	1573211	1575652	Bd1638	phenylalanyl-tRNA synthetase beta chain	NP_968520.1	0	152.115	1.73237	327.504	0	1	0	1	0	0	0.506143	0	0	14	790	4.2	790	619.183	184.817
NC_005363	1575719	1576090	Bd1639	integration host factor, alpha subunit	NP_968521.1	0	84.2246	47.9254	4283.48	0	1	0	1	0	0	0.451613	0	0	59	1574	17.7	1574	1257.62	375.38
NC_005363	1576083	1576604	Bd1640	transcriptional regulator	NP_968522.1	0	180.658	12.7353	2660.84	0	1	0	1	0	0	0.482759	0	0	22	1372	6.6	1372	1073.56	320.441
NC_005363	1576814	1578892	Bd1641	hypothetical protein	NP_968523.1	0	16.8421	0.436037	15.0953	0	0	0	0	0	1	0.551708	3.38847e-21	1.22934e-17	3	31	0.9	31	26.1844	7.81563
NC_005363	1579026	1579160	Bd1642	hypothetical protein	NP_968524.1	#DIV/0!	#DIV/0!	0	0	0	0	0	0	0	1	0.422222	#DIV/0!	#DIV/0!	0	0	0	0	0	0
NC_005363	1579278	1579400	Bd1643	hypothetical protein	NP_968525.1	#DIV/0!	#DIV/0!	0	0	0	0	0	0	0	1	0.544715	#DIV/0!	#DIV/0!	0	0	0	0	0	0
NC_005363	1579397	1580164	Bd1644	hypothetical protein	NP_968526.1	0	0	0.393456	2.63635	0	0	0	0	0	1	0.514323	0.0721609	261.8	1	2	0.3	2	2.31039	0.689615
NC_005363	1580272	1580796	Bd1645	hypothetical protein	NP_968527.1	0	7	0	11.5698	0	0	0	0	0	1	0.44381	7.34378e-06	0.0266432	0	6	0	6	4.62077	1.37923
NC_005363	1581035	1581223	Bd1646	hypothetical protein	NP_968528.1	0	0	9.59282	0	0	0	0	0	0	1	0.481481	0.180816	655.999	6	0	1.8	0	4.62077	1.37923
NC_005363	1581233	1581625	Bd1647	putative ferredoxin	NP_968529.1	0	0	14.6089	2.57598	0	0	0	0	0	1	0.544529	0.0558957	202.79	19	1	5.7	1	15.4026	4.59743
NC_005363	1581654	1582769	Bd1648	putative permease	NP_968530.1	0	0	1.35383	2.7214	0	0	0	0	0	1	0.567204	0.329261	1194.56	5	3	1.5	3	6.16103	1.83897
NC_005363	1582845	1584011	Bd1649	putative aminopeptidase C	NP_968531.1	0	6.92308	0.258932	6.93991	0	0	0	0	0	1	0.53042	2.61599e-06	0.0094908	1	8	0.3	8	6.93116	2.06884
NC_005363	1584095	1584613	Bd1651	hypothetical protein	NP_968532.1	0	80.4464	19.7956	1755.54	0	1	0	1	0	0	0.481696	0	0	34	900	10.2	900	719.3	214.7
NC_005363	1584690	1587089	Bd1652	cis/trans isomerase	NP_968533.1	0	30.8	0.629529	32.0581	0	0	0	0	0	1	0.5275	7.24527e-52	2.62858e-48	5	76	1.5	76	62.3804	18.6196
NC_005363	1587074	1587583	Bd1653	phosphoglycerate mutase	NP_968534.1	0	85	1.185	267.978	0	1	0	1	0	0	0.537255	4.50635e-98	1.6349e-94	2	135	0.6	135	105.508	31.4924
NC_005363	1587596	1588438	Bd1654	transmembrane protein	NP_968535.1	0	25.8065	2.50916	94.8712	0	1	0	1	0	0	0.512456	4.78711e-52	1.73677e-48	7	79	2.1	79	66.231	19.769
NC_005363	1588493	1588942	Bd1656	ferric uptake regulator-like protein	NP_968536.1	0	0	50.3623	173.226	1	1	0	0	1	0	0.511111	5.14235e-16	1.86564e-12	75	77	22.5	77	117.06	34.9405
NC_005363	1588936	1590465	Bd1657	sensory box histidine kinase	NP_968537.1	0	0	39.6974	138.29	0	1	0	1	0	0	0.520915	2.36945e-41	8.59637e-38	201	209	60.3	209	315.753	94.2473
NC_005363	1590589	1591590	Bd1658	periplasmic phosphate-binding protein of ABC	NP_968538.1	0	108.4	1.50785	272.792	0	1	0	1	0	0	0.481038	5.03997e-193	1.8285e-189	5	270	1.5	270	211.785	63.2147
NC_005363	1591600	1592538	Bd1659	phosphate ABC transporter permease	NP_968539.1	0	106.316	0.965412	216.703	0	1	0	1	0	0	0.531416	4.96969e-145	1.803e-141	3	201	0.9	201	157.106	46.8938
NC_005363	1592539	1593456	Bd1660	phosphate ABC transporter, permease protein	NP_968540.1	0	48.125	0.658331	83.8119	0	1	0	1	0	0	0.518519	4.75425e-55	1.72484e-51	2	76	0.6	76	60.07	17.93
NC_005363	1593460	1594227	Bd1661	phosphate transport system ATP-binding protein	NP_968541.1	0	27.7273	1.57382	79.0906	0	1	0	1	0	0	0.509115	2.89269e-41	1.04947e-37	4	60	1.2	60	49.2882	14.7118
NC_005363	1594410	1595372	Bd1662	hypothetical protein	NP_968542.1	0	13.2432	2.82406	50.4603	0	1	0	1	0	0	0.508827	4.47414e-28	1.62322e-24	9	48	2.7	48	43.8973	13.1027
NC_005363	1595512	1596252	Bd1663	hypothetical protein	NP_968543.1	0	6.36364	1.63117	17.7607	0	0	0	0	0	1	0.507422	1.59653e-07	0.00057922	4	13	1.2	13	13.0922	3.90782
NC_005363	1596309	1596623	Bd1664	hypothetical protein	NP_968544.1	0	6.12903	6.71498	57.8491	0	1	0	1	0	0	0.507937	5.72974e-09	2.07875e-05	7	18	2.1	18	19.2532	5.74679
NC_005363	1596627	1597652	Bd1665	CDP-D-glucose-4,6-dehydratase	NP_968545.1	0	6.17647	2.35613	19.7341	0	0	0	0	0	1	0.513645	1.11394e-09	4.04138e-06	8	20	2.4	20	21.5636	6.4364
NC_005363	1597655	1601647	Bd1666	helicase/SNF2 family protein	NP_968546.1	0	5.59615	12.8649	73.5248	0	1	0	1	0	0	0.5144	1.14314e-92	4.1473e-89	170	290	51	290	354.259	105.741
NC_005363	1601753	1603165	Bd1667	alginate o-acetyltransferase AlgI	NP_968547.1	0	47.3684	0.641558	63.7651	0	1	0	1	0	0	0.498231	1.96235e-63	7.11939e-60	3	89	0.9	89	70.8518	21.1482
NC_005363	1603166	1604215	Bd1668	hypothetical protein	NP_968548.1	0	26.75	2.87785	102.2	0	1	0	1	0	0	0.510476	1.26757e-68	4.59876e-65	10	106	3	106	89.3349	26.6651
NC_005363	1604337	1605800	Bd1669	hypothetical protein	NP_968549.1	#DIV/0!	#DIV/0!	0	0	0	0	0	0	0	1	0.483607	#DIV/0!	#DIV/0!	0	0	0	0	0	0
NC_005363	1605815	1607644	Bd1670	phosphoglycerol transferase	NP_968550.1	0	38	0	20.4685	0	0	0	0	0	1	0.522404	8.59831e-29	3.11947e-25	0	37	0	37	28.4948	8.50525
NC_005363	1607799	1608626	Bd1672	putative N-acetylglucosaminyltransferase	NP_968551.1	0	177	0	215.188	0	1	0	1	0	0	0.452899	2.99325e-130	1.08595e-126	0	176	0	176	135.543	40.4574
NC_005363	1608636	1610309	Bd1673	putative cyclic beta-1,2-glucan modification	NP_968552.1	0	10	0	5.4428	0	0	0	0	0	1	0.458184	3.99414e-08	0.000144907	0	9	0	9	6.93116	2.06884
NC_005363	1610272	1611531	Bd1674	putative O-antigen ligase WaaL	NP_968553.1	#DIV/0!	#DIV/0!	0	0	0	0	0	0	0	1	0.45	#DIV/0!	#DIV/0!	0	0	0	0	0	0
NC_005363	1611635	1613305	Bd1676	putative phosphoglycerol transferase	NP_968554.1	0	0	0	1.81752	0	0	0	0	0	1	0.445841	0.00152285	5.52489	0	3	0	3	2.31039	0.689615
NC_005363	1614108	1614893	Bd1677	hypothetical protein	NP_968555.1	#DIV/0!	#DIV/0!	0	0	0	0	0	0	0	1	0.382952	#DIV/0!	#DIV/0!	0	0	0	0	0	0
NC_005363	1615053	1616036	Bd1678	UDP-glucose 4-epimerase	NP_968556.1	#DIV/0!	#DIV/0!	0	0	0	0	0	0	0	1	0.417683	#DIV/0!	#DIV/0!	0	0	0	0	0	0
NC_005363	1616029	1617177	Bd1679	putative aminotransferase	NP_968557.1	#DIV/0!	#DIV/0!	0	0	0	0	0	0	0	1	0.408181	#DIV/0!	#DIV/0!	0	0	0	0	0	0
NC_005363	1617215	1618387	Bd1680	putative UDP-N-acetylglucosamine-2-epimerase	NP_968558.1	#DIV/0!	#DIV/0!	0	0	0	0	0	0	0	1	0.443308	#DIV/0!	#DIV/0!	0	0	0	0	0	0
NC_005363	1618384	1619271	Bd1681	putative formyltransferase	NP_968559.1	#DIV/0!	#DIV/0!	0	0	0	0	0	0	0	1	0.432432	#DIV/0!	#DIV/0!	0	0	0	0	0	0
NC_005363	1619936	1621006	Bd1683	putative N-acetylneuraminic acid synthetase	NP_968560.1	#DIV/0!	#DIV/0!	0	0	0	0	0	0	0	1	0.430439	#DIV/0!	#DIV/0!	0	0	0	0	0	0
NC_005363	1621012	1621671	Bd1684	hexapeptide transferase family protein	NP_968561.1	#DIV/0!	#DIV/0!	0	0	0	0	0	0	0	1	0.456061	#DIV/0!	#DIV/0!	0	0	0	0	0	0
NC_005363	1621680	1622732	Bd1685	mannose-1-phosphate guanyltransferase	NP_968562.1	#DIV/0!	#DIV/0!	0	0	0	0	0	0	0	1	0.402659	#DIV/0!	#DIV/0!	0	0	0	0	0	0
NC_005363	1622710	1623402	Bd1686	acylneuraminate cytidylyltransferase	NP_968563.1	#DIV/0!	#DIV/0!	0	0	0	0	0	0	0	1	0.402597	#DIV/0!	#DIV/0!	0	0	0	0	0	0
NC_005363	1623480	1624298	Bd1687	hypothetical protein	NP_968564.1	#DIV/0!	#DIV/0!	0	0	0	0	0	0	0	1	0.361416	#DIV/0!	#DIV/0!	0	0	0	0	0	0
NC_005363	1624303	1625571	Bd1688	putative polysaccharide biosynthesis protein	NP_968565.1	#DIV/0!	#DIV/0!	0	0	0	0	0	0	0	1	0.391647	#DIV/0!	#DIV/0!	0	0	0	0	0	0
NC_005363	1625547	1626770	Bd1689	hypothetical protein	NP_968566.1	#DIV/0!	#DIV/0!	0	0	0	0	0	0	0	1	0.392974	#DIV/0!	#DIV/0!	0	0	0	0	0	0
NC_005363	1626805	1627989	Bd1690	LPS biosynthesis protein WbpG	NP_968567.1	#DIV/0!	#DIV/0!	0	0	0	0	0	0	0	1	0.42616	#DIV/0!	#DIV/0!	0	0	0	0	0	0
NC_005363	1627986	1628600	Bd1691	imidazole glycerol phosphate synthase subunit	NP_968568.1	#DIV/0!	#DIV/0!	0	0	0	0	0	0	0	1	0.442276	#DIV/0!	#DIV/0!	0	0	0	0	0	0
NC_005363	1628602	1629381	Bd1692	imidazole glycerol phosphate synthase subunit	NP_968569.1	#DIV/0!	#DIV/0!	0	0	0	0	0	0	0	1	0.45	#DIV/0!	#DIV/0!	0	0	0	0	0	0
NC_005363	1629394	1630437	Bd1693	capsular polysaccharide synthesis enzyme Cap8E	NP_968570.1	#DIV/0!	#DIV/0!	0	0	0	0	0	0	0	1	0.440613	#DIV/0!	#DIV/0!	0	0	0	0	0	0
NC_005363	1630440	1631540	Bd1694	capsular polysaccharide synthesis enzyme Cap5F	NP_968571.1	#DIV/0!	#DIV/0!	0	0	0	0	0	0	0	1	0.452316	#DIV/0!	#DIV/0!	0	0	0	0	0	0
NC_005363	1631542	1632669	Bd1695	capsular polysaccharide synthesis enzyme Cap5G	NP_968572.1	#DIV/0!	#DIV/0!	0	0	0	0	0	0	0	1	0.433511	#DIV/0!	#DIV/0!	0	0	0	0	0	0
NC_005363	1632669	1633886	Bd1696	putative glycosyltransferase	NP_968573.1	#DIV/0!	#DIV/0!	0	0	0	0	0	0	0	1	0.434319	#DIV/0!	#DIV/0!	0	0	0	0	0	0
NC_005363	1633893	1634762	Bd1697	UDP-N-acetyl-D-quinovosamine 4-epimerase	NP_968574.1	#DIV/0!	#DIV/0!	0	0	0	0	0	0	0	1	0.44023	#DIV/0!	#DIV/0!	0	0	0	0	0	0
NC_005363	1634762	1635325	Bd1698	capsular polysaccharide synthesis enzyme Cap8M	NP_968575.1	#DIV/0!	#DIV/0!	0	0	0	0	0	0	0	1	0.468085	#DIV/0!	#DIV/0!	0	0	0	0	0	0
NC_005363	1635376	1635957	Bd1699	putative acetyltransferase	NP_968576.1	#DIV/0!	#DIV/0!	0	0	0	0	0	0	0	1	0.520619	#DIV/0!	#DIV/0!	0	0	0	0	0	0
NC_005363	1636089	1637969	Bd1700	nucleotide sugar epimerase/dehydratase	NP_968577.1	0	44	0	23.1427	0	0	0	0	0	1	0.484848	3.44556e-33	1.25005e-29	0	43	0	43	33.1155	9.88448
NC_005363	1638092	1638919	Bd1701	putative methyltransferase	NP_968578.1	#DIV/0!	#DIV/0!	0	0	0	0	0	0	0	1	0.460145	#DIV/0!	#DIV/0!	0	0	0	0	0	0
NC_005363	1638998	1639606	Bd1702	putative glycerophosphoryl diester	NP_968579.1	#DIV/0!	#DIV/0!	0	0	0	0	0	0	0	1	0.412151	#DIV/0!	#DIV/0!	0	0	0	0	0	0
NC_005363	1639631	1640074	Bd1703	hypothetical protein	NP_968580.1	0	0	291.285	104.884	1	1	0	0	1	0	0.547297	6.28729e-12	2.28103e-08	428	46	128.4	46	365.041	108.959
NC_005363	1640214	1641692	Bd1705	putative 2-nitropropane dioxygenase	NP_968581.1	0	87.027	1.83879	219.721	0	1	0	1	0	0	0.525355	1.05527e-225	3.82853e-222	9	321	2.7	321	254.142	75.8576
NC_005363	1641986	1642456	Bd1706	transcriptional regulator	NP_968582.1	0	8.28221	32.7195	288.017	0	1	0	1	0	0	0.507431	1.651e-57	5.98984e-54	51	134	15.3	134	142.474	42.5262
NC_005363	1642453	1643040	Bd1707	cell filamentation protein	NP_968583.1	0	0	9.76412	20.6604	0	0	0	0	0	1	0.52551	0.0374748	135.959	19	12	5.7	12	23.874	7.12602
NC_005363	1643293	1643613	Bd1708	hypothetical protein	NP_968584.1	0	0	808.621	1075.44	1	1	0	0	1	0	0.389408	7.81462e-06	0.0283514	859	341	257.7	341	924.154	275.846
NC_005363	1643615	1644037	Bd1709	putative DNA-binding protein	NP_968585.1	0	0	192.163	224.969	1	1	0	0	1	0	0.508274	0.187878	681.62	269	94	80.7	94	279.557	83.4434
NC_005363	1644141	1645130	Bd1710	hypothetical protein	NP_968586.1	11.2533	0	1395.8	123.733	1	1	0	0	1	0	0.531313	3.52152e-242	1.27761e-238	4573	121	1371.9	121	3614.98	1079.02
NC_005363	1645133	1645879	Bd1711	hypothetical protein	NP_968587.1	58.6172	0	2290.78	37.9466	1	0	1	0	0	0	0.502008	0	0	5663	28	1698.9	28	4382.8	1308.2
NC_005363	1645920	1650017	Bd1712	cell wall surface anchor family protein	NP_968588.1	106.795	0	1128.47	10.3756	1	0	1	0	0	0	0.544412	0	0	15304	42	4591.2	42	11818.4	3527.61
NC_005363	1650146	1650667	Bd1713	hypothetical protein	NP_968589.1	0	0	47.4679	166.787	0	1	0	1	0	0	0.498084	3.68172e-18	1.33573e-14	82	86	24.6	86	129.382	38.6184
NC_005363	1650664	1651236	Bd1714	putative RNA polymerase ECF-type sigma factor	NP_968590.1	0	5.70093	35.8601	213.779	0	1	0	1	0	0	0.492147	5.45861e-41	1.98038e-37	68	121	20.4	121	145.554	43.4457
NC_005363	1651395	1653461	Bd1715	membrane-bound proton-translocating	NP_968591.1	0	250.25	1.4619	489.773	0	1	0	1	0	0	0.521045	0	0	10	1000	3	1000	777.83	232.17
NC_005363	1653727	1654266	Bd1716	hypothetical protein	NP_968592.1	0	46	0	84.3633	0	1	0	1	0	0	0.492593	1.18173e-34	4.28733e-31	0	45	0	45	34.6558	10.3442
NC_005363	1654263	1654535	Bd1717	hypothetical protein	NP_968593.1	0	29	0	103.832	0	1	0	1	0	0	0.479853	3.47814e-22	1.26187e-18	0	28	0	28	21.5636	6.4364
NC_005363	1654599	1655186	Bd1718	exopolysaccharide synthesis protein	NP_968594.1	0	9.6	2.56951	39.5991	0	0	0	0	0	1	0.5	1.00967e-13	3.66307e-10	5	23	1.5	23	21.5636	6.4364
NC_005363	1655289	1655675	Bd1719	hypothetical protein	NP_968595.1	0	0	25.7668	96.7889	0	1	0	1	0	0	0.48062	2.85656e-09	1.03636e-05	33	37	9.9	37	53.909	16.091
NC_005363	1655684	1656940	Bd1720	putative permease	NP_968596.1	0	0	1.20196	5.63764	0	0	0	0	0	1	0.509149	0.00361306	13.1082	5	7	1.5	7	9.24154	2.75846
NC_005363	1657075	1657641	Bd1721	outer membrane lipoprotein Blc	NP_968597.1	0	13.8462	0.532935	30.3529	0	0	0	0	0	1	0.507937	5.78703e-13	2.09954e-09	1	17	0.3	17	13.8623	4.13769
NC_005363	1657643	1658554	Bd1722	putative transcriptional regulator	NP_968598.1	0	28	0	29.9712	0	0	0	0	0	1	0.505482	1.89051e-21	6.85878e-18	0	27	0	27	20.7935	6.20653
NC_005363	1658687	1659676	Bd1723	putative octaprenyl-diphosphate synthase	NP_968599.1	0	61.5385	0.305226	80.7843	0	1	0	1	0	0	0.520202	2.33007e-58	8.45349e-55	1	79	0.3	79	61.6103	18.3897
NC_005363	1659663	1661150	Bd1724	phytoene dehydrogenase	NP_968600.1	0	40.625	0.406148	43.5424	0	0	0	0	0	1	0.5	2.71826e-46	9.86184e-43	2	64	0.6	64	50.8285	15.1715
NC_005363	1661150	1662064	Bd1725	phytoene synthase	NP_968601.1	0	28.9474	0.990734	59.7458	0	1	0	1	0	0	0.51694	6.2575e-38	2.27022e-34	3	54	0.9	54	43.8973	13.1027
NC_005363	1662061	1662642	Bd1726	hypothetical protein	NP_968602.1	0	49.5455	2.0768	187.861	0	1	0	1	0	0	0.455326	3.43744e-76	1.2471e-72	4	108	1.2	108	86.2544	25.7456
NC_005363	1662611	1663357	Bd1727	ABC transporter, permease protein, putative	NP_968603.1	0	24.2105	1.21355	60.9855	0	1	0	1	0	0	0.522088	2.24051e-31	8.12855e-28	3	45	0.9	45	36.9662	11.0338
NC_005363	1663341	1664204	Bd1728	ABC transporter, ATP-binding protein	NP_968604.1	0	0	0	5.85856	0	0	0	0	0	1	0.524306	4.26136e-05	0.154602	0	5	0	5	3.85064	1.14936
NC_005363	1664201	1665022	Bd1729	sterol desaturase family protein	NP_968605.1	0	0	0	6.15791	0	0	0	0	0	1	0.495134	4.26136e-05	0.154602	0	5	0	5	3.85064	1.14936
NC_005363	1665060	1666199	Bd1730	lycopene cyclase	NP_968606.1	0	103.125	0.53013	145.638	0	1	0	1	0	0	0.505263	3.30855e-119	1.20034e-115	2	164	0.6	164	127.841	38.1587
NC_005363	1666206	1666982	Bd1731	hypothetical protein	NP_968607.1	0	13.8462	0.388898	22.1494	0	0	0	0	0	1	0.509653	5.78703e-13	2.09954e-09	1	17	0.3	17	13.8623	4.13769
NC_005363	1666967	1667743	Bd1732	putative tRNA/rRNA methyltransferase	NP_968608.1	0	13	0	15.6349	0	0	0	0	0	1	0.483912	2.28889e-10	8.3041e-07	0	12	0	12	9.24154	2.75846
NC_005363	1667743	1669806	Bd1733	methionyl-tRNA synthetase	NP_968609.1	0	92	1.46402	180.008	0	1	0	1	0	0	0.5	4.64128e-258	1.68385e-254	10	367	3	367	290.338	86.6616
NC_005363	1669807	1670697	Bd1735	putative carbonic anhydrase	NP_968610.1	0	0	4.06968	18.1793	0	0	0	0	0	1	0.516274	1.74267e-05	0.063224	12	16	3.6	16	21.5636	6.4364
NC_005363	1670684	1671658	Bd1736	branched-chain amino acid aminotransferase	NP_968611.1	0	22.9032	2.16945	72.6822	0	1	0	1	0	0	0.50359	1.49846e-45	5.43642e-42	7	70	2.1	70	59.2999	17.7001
NC_005363	1671655	1672698	Bd1737	rod shape-determining protein MreB	NP_968612.1	0	48.4	1.44719	116.363	0	1	0	1	0	0	0.533525	7.52949e-84	2.7317e-80	5	120	1.5	120	96.2661	28.7339
NC_005363	1672700	1673314	Bd1738	hypothetical protein	NP_968613.1	0	70	0.49134	148.15	0	1	0	1	0	0	0.497561	2.17821e-66	7.90255e-63	1	90	0.3	90	70.0817	20.9183
NC_005363	1673313	1674161	Bd1739	putative glycosyl transferase	NP_968614.1	0	39.375	0.711835	73.9297	0	1	0	1	0	0	0.497055	7.83669e-45	2.84315e-41	2	62	0.6	62	49.2882	14.7118
NC_005363	1674199	1675122	Bd1740	hypothetical protein	NP_968615.1	0	6.45714	17.9865	122.71	0	1	0	1	0	0	0.545455	9.29623e-42	3.37267e-38	55	112	16.5	112	128.611	38.3886
NC_005363	1675389	1675910	Bd1742	putative sulfurylase	NP_968616.1	0	50	0.578877	124.121	0	1	0	1	0	0	0.532567	2.10214e-47	7.62657e-44	1	64	0.3	64	50.0583	14.9417
NC_005363	1675972	1678845	Bd1743	hypothetical protein	NP_968617.1	0	10.5263	0.315422	6.69271	0	0	0	0	0	1	0.51531	1.60558e-12	5.82505e-09	3	19	0.9	19	16.9428	5.05717
NC_005363	1678942	1679931	Bd1744	cysteine synthase A	NP_968618.1	0	9	0	8.18069	0	0	0	0	0	1	0.521212	2.25399e-07	0.000817748	0	8	0	8	6.16103	1.83897
NC_005363	1679934	1680806	Bd1745	LysR family transcriptional regulator	NP_968619.1	0	8.46154	0.346133	11.5963	0	0	0	0	0	1	0.494845	8.60085e-08	0.000312039	1	10	0.3	10	8.47141	2.52859
NC_005363	1680801	1682087	Bd1746	putative erythromycin esterase	NP_968620.1	0	0	5.40016	15.7321	0	0	0	0	0	1	0.529915	0.00024607	0.892742	23	20	6.9	20	33.1155	9.88448
NC_005363	1682099	1682281	Bd1747	hypothetical protein	NP_968621.1	0	0	13.2098	5.53202	0	0	0	0	0	1	0.502732	0.39712	1440.75	8	1	2.4	1	6.93116	2.06884
NC_005363	1682401	1683210	Bd1749	hypothetical protein	NP_968622.1	0	0	55.212	28.746	1	0	1	0	0	0	0.451852	0.0030366	11.0168	148	23	44.4	23	131.692	39.308
NC_005363	1683217	1683354	Bd1750	hypothetical protein	NP_968623.1	0	0	83.2073	51.3516	1	1	0	0	1	0	0.391304	0.236076	856.482	38	7	11.4	7	34.6558	10.3442
NC_005363	1683557	1686676	Bd1751	NolG efflux transporter	NP_968624.1	0	13.8462	0.0968506	5.51606	0	0	0	0	0	1	0.524359	5.78703e-13	2.09954e-09	1	17	0.3	17	13.8623	4.13769
NC_005363	1686838	1687008	Bd1752	hypothetical protein	NP_968625.1	0	0	10.6026	17.7607	0	0	0	0	0	1	0.450292	0.4607	1671.42	6	3	1.8	3	6.93116	2.06884
NC_005363	1693383	1693820	Bd1753	putative multidrug efflux transporter	NP_968626.1	17.4388	0	17482.6	1005.43	1	1	0	0	1	0	0.527397	0	0	25341	435	7602.3	435	19850.8	5925.17
NC_005363	1694063	1694674	Bd1754	putative oxidoreductase	NP_968627.1	0	12.9091	7.40622	115.793	0	1	0	1	0	0	0.482026	1.09717e-38	3.98053e-35	15	70	4.5	70	65.4609	19.5391
NC_005363	1694848	1695273	Bd1755	potassium-transporting ATPase, A subunit	NP_968628.1	0	189.615	9.9306	2340.79	0	1	0	1	0	0	0.502347	0	0	14	985	4.2	985	769.358	229.642
NC_005363	1695304	1695786	Bd1757	potassium-transporting ATPase, A subunit	NP_968629.1	0	85	8.75867	924.329	0	1	0	1	0	0	0.534161	1.72819e-307	6.26989e-304	14	441	4.2	441	350.408	104.592
NC_005363	1695762	1696433	Bd1758	two-component sensor KdpD	NP_968630.1	0	0	12.5906	24.1038	0	0	0	0	0	1	0.513393	0.0349583	126.829	28	16	8.4	16	33.8857	10.1143
NC_005363	1696430	1697122	Bd1759	two-component response regulator KdpE	NP_968631.1	0	0	23.11	86.1894	0	1	0	1	0	0	0.52381	8.13018e-14	2.94963e-10	53	59	15.9	59	86.2544	25.7456
NC_005363	1697124	1697822	Bd1761	hypothetical protein	NP_968632.1	0	0	12.5365	26.0694	0	0	0	0	0	1	0.513591	0.012606	45.7345	29	18	8.7	18	36.196	10.804
NC_005363	1697877	1699250	Bd1762	hypothetical protein	NP_968633.1	0	0	124.476	35.3663	1	0	1	0	0	0	0.510917	4.11855e-19	1.49421e-15	566	48	169.8	48	472.859	141.141
NC_005363	1699247	1699876	Bd1763	hypothetical protein	NP_968634.1	0	0	15.8282	9.64152	0	0	0	0	0	1	0.530159	0.259147	940.185	33	6	9.9	6	30.035	8.96499
NC_005363	1700023	1700511	Bd1765	putative organic solvent tolerance protein	NP_968635.1	0	59.4737	1.85383	231.87	0	1	0	1	0	0	0.505112	3.40683e-80	1.236e-76	3	112	0.9	112	88.5648	26.4352
NC_005363	1700549	1700926	Bd1766	putative translation initiation inhibitor	NP_968636.1	0	77.1429	4.79641	575.813	0	1	0	1	0	0	0.478836	6.93259e-152	2.51514e-148	6	215	1.8	215	170.198	50.8016
NC_005363	1700934	1701488	Bd1767	hypothetical protein	NP_968637.1	0	44.8	2.72229	202.472	0	1	0	1	0	0	0.544144	2.6497e-77	9.61312e-74	5	111	1.5	111	89.3349	26.6651
NC_005363	1701560	1702384	Bd1768	ABC transporter permease protein	NP_968638.1	0	0	21.61	20.8607	0	0	0	0	0	1	0.513939	0.897991	3257.91	59	17	17.7	17	58.5298	17.4702
NC_005363	1702384	1703094	Bd1769	ABC transporter ATP-binding protein	NP_968639.1	9.87778	0	124.525	11.3908	1	0	1	0	0	0	0.472574	5.17391e-17	1.87709e-13	293	8	87.9	8	231.809	69.1913
NC_005363	1703091	1704044	Bd1770	ABC-type multidrug transport system	NP_968640.1	9.35	0	137.15	13.7953	1	0	1	0	0	0	0.518868	7.13184e-24	2.58743e-20	433	13	129.9	13	343.477	102.523
NC_005363	1704177	1704962	Bd1771	putative amino acid transporter	NP_968641.1	757.525	0	3881.74	3.86397	1	0	1	0	0	0	0.505089	0	0	10097	3	3029.1	3	7778.3	2321.7
NC_005363	1704959	1705756	Bd1773	ABC transporter solute-binding protein-amino	NP_968642.1	1995.7	0	2517.74	0	1	0	1	0	0	0	0.528822	0	0	6649	0	1994.7	0	5120.58	1528.42
NC_005363	1705794	1707044	Bd1774	lipoprotein releasing system transmembrane	NP_968643.1	0	0	635.749	361.731	1	1	0	0	1	0	0.525979	5.74631e-29	2.08476e-25	2632	447	789.6	447	2371.23	707.775
NC_005363	1707055	1707876	Bd1775	2,3,4,5-tetrahydropyridine-2,6-carboxylate	NP_968644.1	0	13.5065	17.6452	254.937	0	1	0	1	0	0	0.530414	4.44674e-108	1.61328e-104	48	207	14.4	207	196.383	58.6172
NC_005363	1707889	1708536	Bd1776	putative carboxypeptidase	NP_968645.1	0	35.5	4.66318	220.282	0	1	0	1	0	0	0.523148	6.5499e-94	2.3763e-90	10	141	3	141	116.289	34.7106
NC_005363	1708581	1709756	Bd1777	hypothetical protein	NP_968646.1	0	30	4.36816	156.675	0	1	0	1	0	0	0.494898	1.27228e-116	4.61584e-113	17	182	5.1	182	153.256	45.7444
NC_005363	1709753	1710559	Bd1778	hypothetical protein	NP_968647.1	0	20	1.49776	53.9423	0	1	0	1	0	0	0.539033	6.2799e-29	2.27835e-25	4	43	1.2	43	36.196	10.804
NC_005363	1710562	1711602	Bd1779	inosine-5-monophosphate dehydrogenase	NP_968648.1	0	9.18919	2.61245	32.0921	0	0	0	0	0	1	0.539866	1.11361e-17	4.04017e-14	9	33	2.7	33	32.3454	9.65461
NC_005363	1711595	1712275	Bd1781	hypothetical protein	NP_968649.1	0	43.2143	2.66233	178.389	0	1	0	1	0	0	0.483113	8.63438e-83	3.13255e-79	6	120	1.8	120	97.0362	28.9638
NC_005363	1712384	1713262	Bd1782	hypothetical protein	NP_968650.1	0	0	12.3757	8.06202	0	0	0	0	0	1	0.559727	0.295809	1073.19	36	7	10.8	7	33.1155	9.88448
NC_005363	1713254	1713514	Bd1783	hypothetical protein	NP_968651.1	0	0	9.26204	38.7877	0	0	0	0	0	1	0.494253	0.0010233	3.71255	8	10	2.4	10	13.8623	4.13769
NC_005363	1713616	1714044	Bd1784	hypothetical protein	NP_968652.1	0	19.4737	2.1131	84.9533	0	1	0	1	0	0	0.498834	7.90539e-25	2.86808e-21	3	36	0.9	36	30.035	8.96499
NC_005363	1714053	1715009	Bd1785	hypothetical protein	NP_968653.1	0	0	2.21026	4.23139	0	0	0	0	0	1	0.53814	0.29169	1058.25	7	4	2.1	4	8.47141	2.52859
NC_005363	1715066	1715809	Bd1786	hypothetical protein	NP_968654.1	0	5	3.24918	21.7712	0	0	0	0	0	1	0.487903	3.66082e-07	0.00132815	8	16	2.4	16	18.4831	5.51692
NC_005363	1715897	1716235	Bd1787	hypothetical protein	NP_968655.1	0	0	1.78274	14.9316	0	0	0	0	0	1	0.513274	0.00231844	8.41131	2	5	0.6	5	5.3909	1.6091
NC_005363	1716236	1717207	Bd1788	hypothetical protein	NP_968656.1	0	0	2.79791	5.20761	0	0	0	0	0	1	0.494856	0.257718	935.001	9	5	2.7	5	10.7818	3.2182
NC_005363	1717214	1718014	Bd1789	hypothetical protein	NP_968657.1	0	0	2.26348	0	0	0	0	0	0	1	0.545568	0.180816	655.999	6	0	1.8	0	4.62077	1.37923
NC_005363	1718264	1719049	Bd1790	hypothetical protein	NP_968658.1	0	9.28571	2.30667	32.1997	0	0	0	0	0	1	0.522901	2.35019e-14	8.52649e-11	6	25	1.8	25	23.874	7.12602
NC_005363	1719185	1719697	Bd1791	hypothetical protein	NP_968659.1	0	29.2308	0.589033	73.0162	0	1	0	1	0	0	0.495127	1.18328e-27	4.29295e-24	1	37	0.3	37	29.2649	8.73512
NC_005363	1719699	1720094	Bd1792	hypothetical protein	NP_968660.1	0	28.9474	2.2892	138.049	0	1	0	1	0	0	0.472222	6.2575e-38	2.27022e-34	3	54	0.9	54	43.8973	13.1027
NC_005363	1720475	1721170	Bd1793	ribosomal large subunit pseudouridine synthase	NP_968661.1	0	61.0526	1.30247	167.272	0	1	0	1	0	0	0.527299	2.21997e-82	8.05406e-79	3	115	0.9	115	90.8752	27.1248
NC_005363	1721167	1722048	Bd1794	hypothetical protein	NP_968662.1	0	85	0.685202	154.953	0	1	0	1	0	0	0.502268	4.50635e-98	1.6349e-94	2	135	0.6	135	105.508	31.4924
NC_005363	1722170	1722271	Bd1795	hypothetical protein	NP_968663.1	#DIV/0!	#DIV/0!	0	0	0	0	0	0	0	1	0.431373	#DIV/0!	#DIV/0!	0	0	0	0	0	0
NC_005363	1722355	1722549	Bd1796	hypothetical protein	NP_968664.1	0	12.2581	10.8473	192.089	0	1	0	1	0	0	0.487179	5.79049e-22	2.10079e-18	7	37	2.1	37	33.8857	10.1143
NC_005363	1722732	1724189	Bd1797	hypothetical protein	NP_968665.1	0	86.0714	1.24351	166.644	0	1	0	1	0	0	0.537723	4.45575e-170	1.61654e-166	6	240	1.8	240	189.452	56.5484
NC_005363	1724191	1727292	Bd1798	NolG efflux transporter	NP_968666.1	0	53.6585	2.3379	143.271	0	1	0	1	0	0	0.51354	2.09743e-295	7.60949e-292	24	439	7.2	439	356.569	106.431
NC_005363	1727283	1728782	Bd1799	hypothetical protein	NP_968667.1	0	25.9091	0.805797	37.7948	0	0	0	0	0	1	0.536667	2.32942e-38	8.45112e-35	4	56	1.2	56	46.2077	13.7923
NC_005363	1728794	1729270	Bd1800	hypothetical protein	NP_968668.1	0	23.4426	10.7693	301.373	0	1	0	1	0	0	0.524109	6.58714e-88	2.38981e-84	17	142	5.1	142	122.45	36.5496
NC_005363	1729478	1729849	Bd1802	putative high potential iron-sulfur protein	NP_968669.1	0	0	2665.14	5222.36	1	1	0	0	1	0	0.516129	9.79944e-126	3.55524e-122	3281	1919	984.3	1919	4004.67	1195.33
NC_005363	1729969	1731633	Bd1803	long-chain fatty-acid-CoA ligase	NP_968670.1	0	8.33876	17.9671	155.046	0	1	0	1	0	0	0.52012	1.27319e-106	4.61915e-103	99	255	29.7	255	272.625	81.3745
NC_005363	1731747	1732886	Bd1804	hypothetical protein	NP_968671.1	0	0	130.942	75.483	1	1	0	0	1	0	0.52807	2.02883e-06	0.00736058	494	85	148.2	85	445.904	133.096
NC_005363	1732876	1733346	Bd1805	bacterioferritin comigratory protein	NP_968672.1	0	0	165.522	77.3778	1	1	0	0	1	0	0.452229	1.19943e-05	0.0435155	258	36	77.4	36	226.418	67.5822
NC_005363	1733417	1735294	Bd1806	heat shock protein 90	NP_968673.1	0	5.40323	26.0661	143.93	0	1	0	1	0	0	0.493078	3.51179e-83	1.27408e-79	162	267	48.6	267	330.385	98.6149
NC_005363	1735588	1736838	Bd1807	hypothetical protein	NP_968674.1	0	0	1.44928	4.85544	0	0	0	0	0	1	0.528377	0.0261478	94.8641	6	6	1.8	6	9.24154	2.75846
NC_005363	1736934	1738022	Bd1809	hypothetical protein	NP_968675.1	0	0	1.10991	8.36661	0	0	0	0	0	1	0.48393	7.40841e-05	0.268777	4	9	1.2	9	10.0117	2.98833
NC_005363	1738019	1739098	Bd1810	tryptophan 2,3-dioxygenase	NP_968676.1	0	63	0	58.117	0	1	0	1	0	0	0.501852	4.32733e-47	1.56996e-43	0	62	0	62	47.748	14.252
NC_005363	1739095	1740120	Bd1811	low specificity L-threonine aldolase protein	NP_968677.1	0	12.6316	0.88355	22.6942	0	0	0	0	0	1	0.525341	2.109e-15	7.65147e-12	3	23	0.9	23	20.0233	5.97666
NC_005363	1740124	1741083	Bd1812	formimidoylglutamase	NP_968678.1	0	67	0	69.5997	0	1	0	1	0	0	0.504167	5.16147e-50	1.87258e-46	0	66	0	66	50.8285	15.1715
NC_005363	1741083	1741703	Bd1813	hypothetical protein	NP_968679.1	0	125	0	202.146	0	1	0	1	0	0	0.481481	2.40887e-92	8.73939e-89	0	124	0	124	95.4959	28.5041
NC_005363	1741844	1742695	Bd1814	hypothetical protein	NP_968680.1	0	63.5294	2.83731	255.466	0	1	0	1	0	0	0.497653	1.03616e-149	3.75917e-146	8	215	2.4	215	171.739	51.2614
NC_005363	1742716	1743255	Bd1815	hypothetical protein	NP_968681.1	25.3704	0	7191.18	283.086	1	1	0	0	1	0	0.477778	0	0	12851	151	3855.3	151	10013.2	2988.79
NC_005363	1743324	1744652	Bd1816	chloride channel protein	NP_968682.1	0	0	57.7518	41.896	1	0	1	0	0	0	0.519187	0.0302045	109.582	254	55	76.2	55	237.97	71.0303
NC_005363	1744707	1745633	Bd1817	hypothetical protein	NP_968683.1	0	11.3636	1.30388	26.21	0	0	0	0	0	1	0.513484	3.05138e-15	1.10704e-11	4	24	1.2	24	21.5636	6.4364
NC_005363	1745633	1746184	Bd1818	hypothetical protein	NP_968684.1	0	176.429	3.2845	904.155	0	1	0	1	0	0	0.46558	0	0	6	493	1.8	493	384.294	114.706
NC_005363	1746181	1747230	Bd1819	iron-sulfur cluster-binding protein	NP_968685.1	0	28	1.43892	66.5265	0	1	0	1	0	0	0.519048	8.70455e-47	3.15801e-43	5	69	1.5	69	56.9895	17.0105
NC_005363	1747288	1748481	Bd1820	poly A polymerase	NP_968686.1	0	17.7215	5.82077	117.854	0	1	0	1	0	0	0.546064	1.64235e-80	5.95845e-77	23	139	6.9	139	124.761	37.2392
NC_005363	1748482	1749087	Bd1821	hypothetical protein	NP_968687.1	0	0	16.9537	70.1636	0	1	0	1	0	0	0.49835	2.27051e-11	8.2374e-08	34	42	10.2	42	58.5298	17.4702
NC_005363	1749084	1750475	Bd1822	hypothetical protein	NP_968688.1	0	0	34.7326	10.1818	0	0	0	0	0	1	0.528736	2.81057e-06	0.0101968	160	14	48	14	134.002	39.9977
NC_005363	1750472	1750972	Bd1823	putative chemotaxis protein CheX	NP_968689.1	0	0	97.7089	32.3309	1	0	1	0	0	0	0.489022	9.04687e-06	0.0328221	162	16	48.6	16	137.083	40.9171
NC_005363	1750994	1751458	Bd1825	chemotaxis protein CheY	NP_968690.1	0	0	108.523	43.5424	1	0	1	0	0	0	0.47957	6.4691e-05	0.234699	167	20	50.1	20	144.014	42.986
NC_005363	1751629	1752018	Bd1826	LuxR family transcriptional regulator	NP_968691.1	0	10.4194	674.855	7091.71	1	1	0	0	1	0	0.461538	0	0	871	2732	261.3	2732	2774.77	828.227
NC_005363	1752052	1752570	Bd1827	Acyl-CoA thioester hydrolase	NP_968692.1	0	24.0201	36.6801	930.435	0	1	0	1	0	0	0.500963	3.19697e-285	1.15986e-281	63	477	18.9	477	415.869	124.131
NC_005363	1752629	1754791	Bd1828	sensory transduction histidine kinase	NP_968693.1	0	21.3208	4.47044	105.308	0	1	0	1	0	0	0.501618	1.29761e-133	4.70773e-130	32	225	9.6	225	197.923	59.077
NC_005363	1754798	1755208	Bd1829	hypothetical protein	NP_968694.1	0	0	16.91	7.38949	0	0	0	0	0	1	0.493917	0.165303	599.721	23	3	6.9	3	20.0233	5.97666
NC_005363	1755196	1756434	Bd1830	hypothetical protein	NP_968695.1	0	0	28.5346	8.17078	0	0	0	0	0	1	0.507667	5.16738e-05	0.187473	117	10	35.1	10	97.8063	29.1937
NC_005363	1756451	1757716	Bd1831	GTP-binding protein HflX	NP_968696.1	0	0	311.96	355.046	1	1	0	0	1	0	0.526066	0.0184319	66.8711	1307	444	392.1	444	1348.49	402.505
NC_005363	1757772	1758908	Bd1832	chromate transport protein	NP_968697.1	0	48.4615	0.265764	55.2034	0	1	0	1	0	0	0.532982	6.0822e-46	2.20662e-42	1	62	0.3	62	48.5181	14.4819
NC_005363	1758895	1760868	Bd1833	malate dehydrogenase	NP_968698.1	0	61.9355	1.07154	97.9538	0	1	0	1	0	0	0.535968	2.44067e-133	8.85476e-130	7	191	2.1	191	152.485	45.5146
NC_005363	1760870	1761238	Bd1834	NADP-dependent malate dehydrogenase	NP_968699.1	0	115	0	312.762	0	1	0	1	0	0	0.509485	4.73117e-85	1.71647e-81	0	114	0	114	87.7946	26.2054
NC_005363	1761615	1762958	Bd1835	acetyl-CoA acyltransferase	NP_968700.1	0	0	59.1308	85.1166	1	1	0	0	1	0	0.50372	0.00112812	4.09281	263	113	78.9	113	289.568	86.4317
NC_005363	1763200	1765353	Bd1836	fatty oxidation complex, alpha subunit	NP_968701.1	0	0	81.7862	52.169	1	1	0	0	1	0	0.484215	1.19561e-05	0.0433768	583	111	174.9	111	534.469	159.531
NC_005363	1765495	1766679	Bd1837	oxidoreductase	NP_968702.1	0	0	6.37498	15.3776	0	0	0	0	0	1	0.529958	0.00326704	11.8528	25	18	7.5	18	33.1155	9.88448
NC_005363	1766688	1767239	Bd1838	acetyltransferase	NP_968703.1	0	23.1818	2.18967	91.6993	0	1	0	1	0	0	0.505435	5.28485e-34	1.91734e-30	4	50	1.2	50	41.5869	12.4131
NC_005363	1767276	1767479	Bd1839	hypothetical protein	NP_968704.1	0	0	5.92498	19.8502	0	0	0	0	0	1	0.539216	0.0693863	251.733	4	4	1.2	4	6.16103	1.83897
NC_005363	1767552	1768907	Bd1840	putative permease	NP_968705.1	0	10.2062	6.46242	73.1647	0	1	0	1	0	0	0.526549	1.02961e-47	3.73542e-44	29	98	8.7	98	97.8063	29.1937
NC_005363	1769031	1771721	Bd1841	hypothetical protein	NP_968706.1	0	15.2632	0.336872	10.5337	0	0	0	0	0	1	0.513935	5.08202e-19	1.84376e-15	3	28	0.9	28	23.874	7.12602
NC_005363	1771953	1772627	Bd1842	hypothetical protein	NP_968707.1	0	0	2.68599	1.49979	0	0	0	0	0	1	0.497778	0.584267	2119.72	6	1	1.8	1	5.3909	1.6091
NC_005363	1772673	1773770	Bd1843	hypothetical protein	NP_968708.1	0	236.923	0.275204	283.055	0	1	0	1	0	0	0.48816	1.63024e-224	5.9145e-221	1	307	0.3	307	237.2	70.8004
NC_005363	1773773	1774510	Bd1844	putative lysophosphatidic acid acyltransferase	NP_968709.1	0	96.1538	0.40945	170.098	0	1	0	1	0	0	0.53523	3.4401e-91	1.24807e-87	1	124	0.3	124	96.2661	28.7339
NC_005363	1774540	1774650	Bd1846	hypothetical protein	NP_968710.1	0	13.75	5.44458	191.528	0	1	0	1	0	0	0.459459	6.86235e-15	2.48966e-11	2	21	0.6	21	17.713	5.28705
NC_005363	1774647	1775030	Bd1847	hypothetical protein	NP_968711.1	0	11.0714	4.72147	79.0906	0	1	0	1	0	0	0.463542	7.59757e-18	2.7564e-14	6	30	1.8	30	27.7246	8.27538
NC_005363	1775040	1776452	Bd1848	hypothetical protein	NP_968712.1	0	18.6364	0.855411	28.6585	0	0	0	0	0	1	0.523001	9.32621e-27	3.38355e-23	4	40	1.2	40	33.8857	10.1143
NC_005363	1776533	1777393	Bd1850	3-hydroxybutyryl-CoA dehydrogenase	NP_968713.1	0	101	3.50957	473.846	0	1	0	1	0	0	0.490128	3.04738e-284	1.10559e-280	10	403	3	403	318.063	94.937
NC_005363	1777407	1778204	Bd1852	hypothetical protein	NP_968714.1	0	89.2308	0.378664	145.891	0	1	0	1	0	0	0.507519	1.25833e-84	4.56523e-81	1	115	0.3	115	89.3349	26.6651
NC_005363	1778210	1781449	Bd1853	methylmalonyl-CoA mutase	NP_968715.1	0	177.241	1.49222	320.893	0	1	0	1	0	0	0.505864	0	0	16	1027	4.8	1027	803.244	239.756
NC_005363	1781522	1783066	Bd1855	sensor protein kdpD	NP_968716.1	0	0	14.6686	17.6917	0	0	0	0	0	1	0.527508	0.403072	1462.34	75	27	22.5	27	78.5531	23.4469
NC_005363	1783222	1783467	Bd1857	putative transglycosylase-associated protein	NP_968717.1	0	0	0	8.23057	0	0	0	0	0	1	0.53252	0.00963853	34.9686	0	2	0	2	1.54026	0.459743
NC_005363	1783489	1783581	Bd1858	hypothetical protein	NP_968718.1	#DIV/0!	#DIV/0!	0	0	0	0	0	0	0	1	0.462366	#DIV/0!	#DIV/0!	0	0	0	0	0	0
NC_005363	1783614	1785227	Bd1859	hypothetical protein	NP_968719.1	0	20.9677	1.31054	40.1431	0	0	0	0	0	1	0.510533	3.14051e-41	1.13938e-37	7	64	2.1	64	54.6791	16.3209
NC_005363	1785368	1786912	Bd1860	hypothetical protein	NP_968720.1	0	29.2308	0.195582	24.2442	0	0	0	0	0	1	0.535922	1.18328e-27	4.29295e-24	1	37	0.3	37	29.2649	8.73512
NC_005363	1786985	1787854	Bd1861	phosphatidylserine decarboxylase proenzyme	NP_968721.1	0	50	3.12594	214.108	0	1	0	1	0	0	0.512644	4.02325e-126	1.45964e-122	9	184	2.7	184	148.635	44.3652
NC_005363	1787861	1788808	Bd1862	hypothetical protein	NP_968722.1	0	43.8462	0.318749	59.8019	0	1	0	1	0	0	0.520042	1.4773e-41	5.35965e-38	1	56	0.3	56	43.8973	13.1027
NC_005363	1788855	1789262	Bd1863	6-pyruvoyltetrahydropterin synthase	NP_968723.1	0	34.0909	2.96249	183.614	0	1	0	1	0	0	0.495098	1.91448e-51	6.94575e-48	4	74	1.2	74	60.07	17.93
NC_005363	1789262	1789741	Bd1864	6-pyruvoyl-tetrahydropterin synthase, putative	NP_968724.1	0	10.1429	12.5906	147.636	0	1	0	1	0	0	0.477083	4.64194e-35	1.68409e-31	20	70	6	70	69.3116	20.6884
NC_005363	1789731	1790789	Bd1865	hypothetical protein	NP_968725.1	0	0	19.6884	12.4275	0	0	0	0	0	1	0.508026	0.124717	452.474	69	13	20.7	13	63.1505	18.8495
NC_005363	1790975	1791205	Bd1866	putative ferrous iron transport protein A	NP_968726.1	0	11.25	2.61622	74.5027	0	1	0	1	0	0	0.480519	5.66257e-12	2.05438e-08	2	17	0.6	17	14.6324	4.36756
NC_005363	1791181	1793097	Bd1867	ferrous iron transport protein B	NP_968727.1	0	13.038	3.62546	53.8658	0	1	0	1	0	0	0.527908	1.07923e-54	3.91545e-51	23	102	6.9	102	96.2661	28.7339
NC_005363	1793094	1794260	Bd1868	putative glycosyltransferase	NP_968728.1	0	4.89796	16.0538	82.4115	0	1	0	1	0	0	0.509854	5.45434e-29	1.97884e-25	62	95	18.6	95	120.91	36.0898
NC_005363	1794248	1795234	Bd1869	dTDP-glucose 4,6-dehydratase	NP_968729.1	0	4.46469	43.78	200.01	0	1	0	1	0	0	0.478217	6.07604e-52	2.20439e-48	143	195	42.9	195	260.303	77.6966
NC_005363	1795238	1796125	Bd1870	glucose-1-phosphate thymidylyltransferase	NP_968730.1	0	0	54.786	87.7835	1	1	0	0	1	0	0.502252	0.000594603	2.15722	161	77	48.3	77	183.291	54.7094
NC_005363	1796126	1797262	Bd1871	TDP-4-oxo-6-deoxy-D-glucose transaminase	NP_968731.1	0	0	97.004	144.241	1	1	0	0	1	0	0.528584	2.33652e-05	0.084769	365	162	109.5	162	405.858	121.142
NC_005363	1797304	1797972	Bd1872	methyl accepting chemotaxis protein	NP_968732.1	104.36	0	784.117	6.05297	1	0	1	0	0	0	0.569507	1.03231e-112	3.74521e-109	1736	4	520.8	4	1340.02	399.977
NC_005363	1797965	1799014	Bd1873	putative methyl accepting chemotaxis protein	NP_968733.1	45.7	0	700.468	14.4623	1	0	1	0	0	0	0.486667	1.24453e-152	4.51515e-149	2434	15	730.2	15	1886.04	562.955
NC_005363	1799151	1800047	Bd1874	hypothetical protein	NP_968734.1	0	45.8636	23.581	1137.64	0	1	0	1	0	0	0.511706	0	0	70	1008	21	1008	830.198	247.802
NC_005363	1800294	1800905	Bd1875	HlyD family protein secretion protein	NP_968735.1	0	7	0	9.9251	0	0	0	0	0	1	0.50817	7.34378e-06	0.0266432	0	6	0	6	4.62077	1.37923
NC_005363	1800905	1801657	Bd1876	ABC-type multidrug transport system, ATPase	NP_968736.1	0	0	0	2.68887	0	0	0	0	0	1	0.5166	0.00963853	34.9686	0	2	0	2	1.54026	0.459743
NC_005363	1801654	1802394	Bd1877	ABC transporter multidrug ATP-binding protein	NP_968737.1	0	0	0	2.73242	0	0	0	0	0	1	0.534413	0.00963853	34.9686	0	2	0	2	1.54026	0.459743
NC_005363	1802391	1803497	Bd1878	ABC-type multidrug transporter permease	NP_968738.1	0	0	0.272967	0.914508	0	0	0	0	0	1	0.501355	0.363906	1320.25	1	1	0.3	1	1.54026	0.459743
NC_005363	1803494	1804570	Bd1879	ABC-type multidrug transporter permease	NP_968739.1	0	0	0.56114	0.939981	0	0	0	0	0	1	0.520891	0.670175	2431.39	2	1	0.6	1	2.31039	0.689615
NC_005363	1804551	1805051	Bd1880	hypothetical protein	NP_968740.1	0	6.25	1.20628	18.1861	0	0	0	0	0	1	0.54491	3.52746e-06	0.0127976	2	9	0.6	9	8.47141	2.52859
NC_005363	1805147	1805293	Bd1881	hypothetical protein	NP_968741.1	0	0	0	13.7736	0	0	0	0	0	1	0.414966	0.00963853	34.9686	0	2	0	2	1.54026	0.459743
NC_005363	1805453	1805581	Bd1882	hypothetical protein	NP_968742.1	0	22.4	11.7122	431.626	0	1	0	1	0	0	0.410853	1.21014e-36	4.39041e-33	5	55	1.5	55	46.2077	13.7923
NC_005363	1805578	1805871	Bd1883	hypothetical protein	NP_968743.1	0	32.093	11.3058	471.746	0	1	0	1	0	0	0.510204	5.09154e-90	1.84721e-86	11	137	3.3	137	113.979	34.021
NC_005363	1805901	1806380	Bd1884	hypothetical protein	NP_968744.1	0	11.9231	25.1812	324.799	0	1	0	1	0	0	0.541667	8.91585e-78	3.23467e-74	40	154	12	154	149.405	44.5951
NC_005363	1806427	1807230	Bd1885	hypothetical protein	NP_968745.1	0	9.76744	4.13422	51.6253	0	1	0	1	0	0	0.486318	1.0335e-21	3.74953e-18	11	41	3.3	41	40.0467	11.9533
NC_005363	1807417	1807674	Bd1886	hypothetical protein	NP_968746.1	0	0	3.51365	31.391	0	0	0	0	0	1	0.48062	8.82415e-05	0.32014	3	8	0.9	8	8.47141	2.52859
NC_005363	1807713	1809179	Bd1887	2-oxoglutarate/malate translocator	NP_968747.1	0	0	51.4952	66.2485	1	1	0	0	1	0	0.541922	0.0354043	128.447	250	96	75	96	266.464	79.5356
NC_005363	1809533	1812154	Bd1888	hypothetical protein	NP_968748.1	18.9523	0	1601.34	84.5564	1	1	0	0	1	0	0.462243	0	0	13895	219	4168.5	219	10869.6	3244.41
NC_005363	1812343	1812759	Bd1889	hypothetical protein	NP_968749.1	0	0	7.97102	0	0	0	0	0	0	1	0.458034	0.0699867	253.912	11	0	3.3	0	8.47141	2.52859
NC_005363	1812821	1813036	Bd1890	hypothetical protein	NP_968750.1	0	0	2.79791	14.0606	0	0	0	0	0	1	0.416667	0.0491786	178.42	2	3	0.6	3	3.85064	1.14936
NC_005363	1813126	1814718	Bd1891	NtrC family transcriptional regulator	NP_968751.1	154.75	0	390.759	1.90652	1	0	1	0	0	0	0.506591	3.03443e-134	1.10089e-130	2060	3	618	3	1588.77	474.225
NC_005363	1814873	1816090	Bd1892	hypothetical protein	NP_968752.1	54.65	0	89.5606	0.831166	1	0	1	0	0	0	0.499179	9.63406e-25	3.49524e-21	361	1	108.3	1	278.786	83.2135
NC_005363	1816231	1816464	Bd1894	hypothetical protein	NP_968753.1	0	0	18.0788	12.979	0	0	0	0	0	1	0.508547	0.600767	2179.58	14	3	4.2	3	13.0922	3.90782
NC_005363	1816586	1817053	Bd1895	hypothetical protein	NP_968754.1	0	8.46154	0.645671	21.6316	0	0	0	0	0	1	0.502137	8.60085e-08	0.000312039	1	10	0.3	10	8.47141	2.52859
NC_005363	1817007	1818092	Bd1896	hypothetical protein	NP_968755.1	0	0	4.17367	4.66096	0	0	0	0	0	1	0.511971	0.83059	3013.38	15	5	4.5	5	15.4026	4.59743
NC_005363	1818103	1818906	Bd1897	hypothetical protein	NP_968756.1	0	0	7.14093	10.0732	0	0	0	0	0	1	0.512438	0.412029	1494.84	19	8	5.7	8	20.7935	6.20653
NC_005363	1819015	1819815	Bd1898	putative trypsin	NP_968757.1	0	0	1.13174	1.26387	0	0	0	0	0	1	0.481898	0.923776	3351.46	3	1	0.9	1	3.08051	0.919486
NC_005363	1819883	1821013	Bd1899	sensory transduction histidine kinase	NP_968758.1	0	8	0	6.26571	0	0	0	0	0	1	0.538462	1.28084e-06	0.00464688	0	7	0	7	5.3909	1.6091
NC_005363	1821093	1821533	Bd1900	hypothetical protein	NP_968759.1	0	31.25	1.3704	112.484	0	1	0	1	0	0	0.471655	2.42931e-35	8.81352e-32	2	49	0.6	49	39.2766	11.7234
NC_005363	1821809	1822552	Bd1901	hypothetical protein	NP_968760.1	0	30.7692	0.406148	53.0673	0	1	0	1	0	0	0.477151	4.05496e-29	1.47114e-25	1	39	0.3	39	30.8051	9.19486
NC_005363	1822608	1823282	Bd1902	hypothetical protein	NP_968761.1	0	0	129.823	161.978	1	1	0	0	1	0	0.524444	0.0491799	178.425	290	108	87	108	306.511	91.4889
NC_005363	1823288	1823635	Bd1903	peptidyl-prolyl cis-trans isomerase, FKBP-type	NP_968762.1	0	0	13.0247	37.818	0	0	0	0	0	1	0.505747	0.00319759	11.6008	15	13	4.5	13	21.5636	6.4364
NC_005363	1823739	1824284	Bd1904	hypothetical protein	NP_968763.1	0	5.75	5.53432	40.7911	0	0	0	0	0	1	0.445055	7.61882e-10	2.76411e-06	10	22	3	22	24.6441	7.35589
NC_005363	1824364	1825113	Bd1905	hypothetical protein	NP_968764.1	0	12.6316	1.2087	31.0457	0	0	0	0	0	1	0.534667	2.109e-15	7.65147e-12	3	23	0.9	23	20.0233	5.97666
NC_005363	1825246	1825623	Bd1906	hypothetical protein	NP_968765.1	0	379.643	4.79641	2844.25	0	1	0	1	0	0	0.481481	0	0	6	1062	1.8	1062	822.497	245.503
NC_005363	1826040	1826231	Bd1907	hypothetical protein	NP_968766.1	0	15.7143	9.44294	226.726	0	1	0	1	0	0	0.463542	4.49756e-27	1.63171e-23	6	43	1.8	43	37.7363	11.2637
NC_005363	1826295	1826534	Bd1908	hypothetical protein	NP_968767.1	0	10	2.51812	63.2725	0	1	0	1	0	0	0.570833	1.61668e-10	5.86531e-07	2	15	0.6	15	13.0922	3.90782
NC_005363	1826590	1826898	Bd1909	hypothetical protein	NP_968768.1	0	17.8947	2.93373	108.116	0	1	0	1	0	0	0.537217	1.1963e-22	4.34019e-19	3	33	0.9	33	27.7246	8.27538
NC_005363	1826973	1827638	Bd1910	hypothetical protein	NP_968769.1	0	14	0	19.7608	0	0	0	0	0	1	0.506006	4.12564e-11	1.49678e-07	0	13	0	13	10.0117	2.98833
NC_005363	1827663	1828901	Bd1912	amino acid transporter	NP_968770.1	0	6.92308	0.243885	6.53663	0	0	0	0	0	1	0.523002	2.61599e-06	0.0094908	1	8	0.3	8	6.93116	2.06884
NC_005363	1828910	1829281	Bd1913	hypothetical protein	NP_968771.1	0	0	0.812296	10.8856	0	0	0	0	0	1	0.526882	0.00244605	8.87428	1	4	0.3	4	3.85064	1.14936
NC_005363	1829297	1829455	Bd1914	hypothetical protein	NP_968772.1	#DIV/0!	#DIV/0!	0	0	0	0	0	0	0	1	0.459119	#DIV/0!	#DIV/0!	0	0	0	0	0	0
NC_005363	1829447	1830760	Bd1915	putative outer membrane secretion protein	NP_968773.1	0	0	2.06968	10.7862	0	0	0	0	0	1	0.523592	1.57487e-05	0.0571364	9	14	2.7	14	17.713	5.28705
NC_005363	1830757	1830897	Bd1916	hypothetical protein	NP_968774.1	0	11.875	4.28616	129.237	0	1	0	1	0	0	0.489362	1.0578e-12	3.83771e-09	2	18	0.6	18	15.4026	4.59743
NC_005363	1830907	1831467	Bd1917	hypothetical protein	NP_968775.1	0	54.5455	2.15454	214.743	0	1	0	1	0	0	0.486631	3.36755e-84	1.22175e-80	4	119	1.2	119	94.7258	28.2742
NC_005363	1831526	1831948	Bd1918	putative esterase	NP_968776.1	0	42.3077	0.714359	129.237	0	1	0	1	0	0	0.470449	4.28272e-40	1.55377e-36	1	54	0.3	54	42.3571	12.6429
NC_005363	1831927	1832889	Bd1919	fructose 1,6-bisphosphatase II	NP_968777.1	0	31.8182	1.25514	72.5367	0	1	0	1	0	0	0.553479	8.29234e-48	3.00846e-44	4	69	1.2	69	56.2194	16.7806
NC_005363	1832905	1833198	Bd1920	hypothetical protein	NP_968778.1	0	10	1.0278	41.3208	0	0	0	0	0	1	0.489796	2.84477e-09	1.03208e-05	1	12	0.3	12	10.0117	2.98833
NC_005363	1833325	1836030	Bd1921	hypothetical protein	NP_968779.1	218.771	0	1139.68	4.86352	1	0	1	0	0	0	0.526977	0	0	10206	13	3061.8	13	7869.94	2349.06
NC_005363	1836118	1836603	Bd1922	hypothetical protein	NP_968780.1	0	0	126.838	152.062	1	1	0	0	1	0	0.495885	0.182954	663.756	204	73	61.2	73	213.326	63.6744
NC_005363	1836669	1837100	Bd1923	putative polyketide cyclase	NP_968781.1	0	47.4138	11.1916	642.099	0	1	0	1	0	0	0.451389	4.08526e-184	1.48213e-180	16	274	4.8	274	223.337	66.6628
NC_005363	1837090	1837467	Bd1924	hypothetical protein	NP_968782.1	0	30.8696	9.59282	377.626	0	1	0	1	0	0	0.47619	6.34464e-92	2.30183e-88	12	141	3.6	141	117.83	35.1703
NC_005363	1837494	1837754	Bd1925	hypothetical protein	NP_968783.1	0	5.94595	10.4198	81.4542	0	1	0	1	0	0	0.51341	9.35628e-10	3.39446e-06	9	21	2.7	21	23.1039	6.89615
NC_005363	1837827	1839176	Bd1926	succinate-semialdehyde dehydrogenase (NADP+)	NP_968784.1	0	11.8033	3.80515	53.2426	0	1	0	1	0	0	0.50963	7.24077e-38	2.62695e-34	17	71	5.1	71	67.7713	20.2287
NC_005363	1839178	1840128	Bd1927	putative cell cycle protein	NP_968785.1	0	14.6939	4.13066	75.581	0	1	0	1	0	0	0.501577	5.69366e-41	2.06566e-37	13	71	3.9	71	64.6908	19.3092
NC_005363	1840225	1842162	Bd1928	cell division protein	NP_968786.1	0	0	448.895	591.849	1	1	0	0	1	0	0.507224	2.61285e-15	9.47942e-12	2879	1133	863.7	1133	3089.76	922.245
NC_005363	1842239	1843048	Bd1929	hypothetical protein	NP_968787.1	0	0	47.7509	166.227	0	1	0	1	0	0	0.487654	6.61318e-27	2.39926e-23	128	133	38.4	133	201.004	59.9965
NC_005363	1843048	1843470	Bd1930	hypothetical protein	NP_968788.1	0	5.91837	9.28667	67.012	0	1	0	1	0	0	0.465721	5.39574e-12	1.95757e-08	13	28	3.9	28	31.5753	9.42473
NC_005363	1843472	1844845	Bd1931	phosphoglucosamine mutase	NP_968789.1	0	8.12227	16.0544	136.308	0	1	0	1	0	0	0.502911	3.30535e-77	1.19918e-73	73	185	21.9	185	198.693	59.3069
NC_005363	1844883	1845608	Bd1932	pyridoxine 5'-phosphate synthase	NP_968790.1	0	20.1562	7.49192	178.488	0	1	0	1	0	0	0.475207	5.03644e-77	1.82722e-73	18	128	5.4	128	112.439	33.5612
NC_005363	1845610	1846053	Bd1933	putative ATPase/GTPase	NP_968791.1	0	29.1176	5.44458	223.449	0	1	0	1	0	0	0.493243	8.49046e-65	3.08034e-61	8	98	2.4	98	81.6336	24.3664
NC_005363	1846065	1846712	Bd1934	putative endonuclease	NP_968792.1	0	0	17.2538	48.4308	0	0	0	0	0	1	0.490741	9.44308e-06	0.0342595	37	31	11.1	31	52.3687	15.6313
NC_005363	1846802	1847299	Bd1935	hypothetical protein	NP_968793.1	5.98	0	118.928	18.2957	1	0	1	0	0	0	0.512048	2.47724e-10	8.98744e-07	196	9	58.8	9	157.876	47.1237
NC_005363	1847296	1848975	Bd1936	hypothetical protein	NP_968794.1	25.0857	0	104.682	3.61557	1	0	1	0	0	0	0.50119	9.86263e-37	3.57816e-33	582	6	174.6	6	452.836	135.164
NC_005363	1848978	1850609	Bd1937	hypothetical protein	NP_968795.1	46.2368	0	541.58	11.1657	1	0	1	0	0	0	0.511642	5.08095e-183	1.84337e-179	2925	18	877.5	18	2266.49	676.512
NC_005363	1850642	1851847	Bd1938	cysteine desulphurase involved in Fe-S clsuter	NP_968796.1	0	24.1176	2.00447	67.9943	0	1	0	1	0	0	0.52073	1.59095e-52	5.77195e-49	8	81	2.4	81	68.5414	20.4586
NC_005363	1851867	1852922	Bd1939	tRNA-methyltransferase	NP_968797.1	0	36.8182	1.1446	76.6939	0	1	0	1	0	0	0.501894	8.25816e-56	2.99606e-52	4	80	1.2	80	64.6908	19.3092
NC_005363	1852919	1854250	Bd1940	Fe-S oxidoreductase	NP_968798.1	0	16.7742	1.588	38.7615	0	0	0	0	0	1	0.521772	6.64463e-32	2.41067e-28	7	51	2.1	51	44.6674	13.3326
NC_005363	1854247	1854951	Bd1941	ribonuclease III	NP_968799.1	0	28.4615	0.428616	51.695	0	1	0	1	0	0	0.504965	6.39469e-27	2.31999e-23	1	36	0.3	36	28.4948	8.50525
NC_005363	1854953	1855864	Bd1942	GTP-binding protein Era	NP_968800.1	0	19.6	1.65666	53.2821	0	1	0	1	0	0	0.494518	1.38463e-31	5.02345e-28	5	48	1.5	48	40.8168	12.1832
NC_005363	1855842	1857191	Bd1944	GTP-binding protein	NP_968801.1	0	28.7097	1.56683	65.9909	0	1	0	1	0	0	0.51037	1.48785e-58	5.39792e-55	7	88	2.1	88	73.1622	21.8378
NC_005363	1857184	1858551	Bd1945	sodium-dependent serine transporter	NP_968802.1	0	0	26.0647	41.4416	0	0	0	0	0	1	0.52924	0.00393574	14.2789	118	56	35.4	56	134.002	39.9977
NC_005363	1858562	1859332	Bd1946	hypothetical protein	NP_968803.1	4.94557	0	509.11	102.418	1	1	0	0	1	0	0.48249	1.07698e-52	3.9073e-49	1299	78	389.7	78	1060.47	316.533
NC_005363	1859443	1860099	Bd1947	hypothetical protein	NP_968804.1	0	14.3725	36.3345	545.472	0	1	0	1	0	0	0.48554	1.01298e-185	3.6751e-182	79	354	23.7	354	333.466	99.5344
NC_005363	1860171	1861475	Bd1948	hypothetical protein	NP_968805.1	0	28.1429	4.63102	152.048	0	1	0	1	0	0	0.518008	7.97365e-124	2.89284e-120	20	196	6	196	166.348	49.6523
NC_005363	1861499	1862755	Bd1949	hypothetical protein	NP_968806.1	0	25.2632	0.721179	37.8528	0	0	0	0	0	1	0.498011	7.83965e-33	2.84422e-29	3	47	0.9	47	38.5064	11.4936
NC_005363	1862759	1863688	Bd1950	microcin C7 self-immunity protein	NP_968807.1	0	46.1538	0.324918	64.225	0	1	0	1	0	0	0.496774	9.47384e-44	3.43711e-40	1	59	0.3	59	46.2077	13.7923
NC_005363	1863688	1864749	Bd1951	D-alanyl-D-alanine carboxypeptidease, putative	NP_968808.1	0	32.973	2.5608	115.344	0	1	0	1	0	0	0.486817	1.93494e-80	7.01998e-77	9	121	2.7	121	100.117	29.8833
NC_005363	1864805	1866160	Bd1952	hypothetical protein	NP_968809.1	0	15.6024	11.5878	192.617	0	1	0	1	0	0	0.494838	3.30462e-140	1.19891e-136	52	258	15.6	258	238.74	71.2602
NC_005363	1866215	1866940	Bd1953	hypothetical protein	NP_968810.1	0	62	0	85.0605	0	1	0	1	0	0	0.447658	2.32925e-46	8.45053e-43	0	61	0	61	46.9778	14.0222
NC_005363	1867041	1869563	Bd1954	DNA mismatch repair protein MutS	NP_968811.1	0	112.105	0.359303	85.0655	0	1	0	1	0	0	0.512485	4.83962e-153	1.75581e-149	3	212	0.9	212	165.578	49.4224
NC_005363	1869613	1871922	Bd1955	protein-P-II uridylyltransferase	NP_968812.1	0	14.0288	5.62488	85.0207	0	1	0	1	0	0	0.500866	6.61478e-103	2.39984e-99	43	194	12.9	194	182.52	54.4796
NC_005363	1871978	1872172	Bd1956	hypothetical protein	NP_968813.1	0	296	0	1531.52	0	1	0	1	0	0	0.435897	6.19354e-217	2.24702e-213	0	295	0	295	227.188	67.8121
NC_005363	1872257	1872544	Bd1957	hypothetical protein	NP_968814.1	0	0	2.09843	17.5757	0	0	0	0	0	1	0.489583	0.00231844	8.41131	2	5	0.6	5	5.3909	1.6091
NC_005363	1872761	1873231	Bd1958	hypothetical protein	NP_968815.1	0	0	127.029	206.341	1	1	0	0	1	0	0.532909	8.18035e-05	0.296783	198	96	59.4	96	226.418	67.5822
NC_005363	1873331	1874137	Bd1959	hypothetical protein	NP_968816.1	0	28.9474	1.12332	67.7416	0	1	0	1	0	0	0.496902	6.2575e-38	2.27022e-34	3	54	0.9	54	43.8973	13.1027
NC_005363	1874145	1874957	Bd1960	hypothetical protein	NP_968817.1	0	31.875	0.743355	62.2608	0	1	0	1	0	0	0.507995	4.52093e-36	1.64019e-32	2	50	0.6	50	40.0467	11.9533
NC_005363	1874972	1875406	Bd1961	regulator of cysteine desulfurase activity	NP_968818.1	0	13.2609	8.33583	139.636	0	1	0	1	0	0	0.48046	4.48894e-34	1.62859e-30	12	60	3.6	60	55.4492	16.5508
NC_005363	1875478	1876347	Bd1962	putative V8-like Glu-specific endopeptidase	NP_968819.1	0	79.7826	4.16792	425.889	0	1	0	1	0	0	0.487356	3.7869e-255	1.37389e-251	12	366	3.6	366	291.109	86.8915
NC_005363	1876420	1876737	Bd1963	hypothetical protein	NP_968820.1	0	0	20.9051	57.3034	0	1	0	1	0	0	0.518868	0.000936677	3.39826	22	18	6.6	18	30.8051	9.19486
NC_005363	1876909	1877607	Bd1964	hypothetical protein	NP_968821.1	0	253.2	2.16147	915.324	0	1	0	1	0	0	0.515021	0	0	5	632	1.5	632	490.572	146.428
NC_005363	1877690	1878481	Bd1965	hypothetical protein	NP_968822.1	0	4.23077	5.34146	26.8429	0	0	0	0	0	1	0.507576	1.9473e-07	0.00070648	14	21	4.2	21	26.9545	8.0455
NC_005363	1878478	1879494	Bd1966	hypothetical protein	NP_968823.1	0	0	35.9519	16.9224	0	0	0	0	0	1	0.531957	0.00289575	10.5058	121	17	36.3	17	106.278	31.7223
NC_005363	1879496	1880233	Bd1967	pseudouridylate synthase	NP_968824.1	0	0	95.4018	49.3834	1	0	1	0	0	0	0.509485	0.000181239	0.657534	233	36	69.9	36	207.165	61.8355
NC_005363	1880230	1880619	Bd1968	6-pyruvoyltetrahydropterin synthase	NP_968825.1	0	0	110.022	62.2991	1	1	0	0	1	0	0.44359	0.00900596	32.6736	142	24	42.6	24	127.841	38.1587
NC_005363	1880616	1881581	Bd1969	oxidoreductase	NP_968826.1	0	0	253.063	183.399	1	1	0	0	1	0	0.548654	0.000104986	0.380888	809	175	242.7	175	757.806	226.194
NC_005363	1881665	1881982	Bd1970	hypothetical protein	NP_968827.1	230.35	0	7293.04	28.6517	1	0	1	0	0	0	0.443396	0	0	7675	9	2302.5	9	5917.67	1766.33
NC_005363	1882059	1883261	Bd1971	hypothetical protein	NP_968828.1	0	18.9474	5.52604	120.339	0	1	0	1	0	0	0.492934	3.4767e-84	1.26135e-80	22	143	6.6	143	127.071	37.9288
NC_005363	1883274	1884737	Bd1972	ABC-type dipeptide/oligopeptide/nickel	NP_968829.1	0	18.5714	1.23842	35.2666	0	0	0	0	0	1	0.507514	8.23986e-33	2.98942e-29	6	51	1.8	51	43.8973	13.1027
NC_005363	1884854	1886020	Bd1973	butyryl-CoA dehydrogenase	NP_968830.1	0	773.846	0.258932	871.827	0	1	0	1	0	0	0.482434	0	0	1	1005	0.3	1005	774.749	231.251
NC_005363	1886172	1886276	Bd1974	hypothetical protein	NP_968831.1	0	0	0	28.9246	0	0	0	0	0	1	0.352381	0.00152285	5.52489	0	3	0	3	2.31039	0.689615
NC_005363	1886384	1887046	Bd1975	putative Zn-dependent protease	NP_968832.1	0	27.4654	31.448	908.528	0	1	0	1	0	0	0.512821	0	0	69	595	20.7	595	511.365	152.635
NC_005363	1887193	1888191	Bd1976	hypothetical protein	NP_968833.1	0	29.3141	26.9204	821.846	0	1	0	1	0	0	0.469469	0	0	89	811	26.7	811	693.116	206.884
NC_005363	1888200	1889666	Bd1977	hypothetical protein	NP_968834.1	0	16.9195	43.6679	753.577	0	1	0	1	0	0	0.501022	0	0	212	1092	63.6	1092	1004.25	299.753
NC_005363	1889707	1890216	Bd1978	hypothetical protein	NP_968835.1	0	11.6038	18.9599	242.172	0	1	0	1	0	0	0.547059	8.85189e-62	3.21147e-58	32	122	9.6	122	118.6	35.4002
NC_005363	1890213	1891112	Bd1979	hypothetical protein	NP_968836.1	0	13.5616	7.05073	110.235	0	1	0	1	0	0	0.52	1.86191e-53	6.75502e-50	21	98	6.3	98	91.6453	27.3547
NC_005363	1891113	1891622	Bd1980	cytochrome c biogenesis (thioredoxin)	NP_968837.1	0	17.3913	7.10998	156.817	0	1	0	1	0	0	0.511765	1.85145e-47	6.71705e-44	12	79	3.6	79	70.0817	20.9183
NC_005363	1891735	1892217	Bd1981	hypothetical protein	NP_968838.1	74.918	0	7809.6	102.703	1	1	0	0	1	0	0.469979	0	0	12483	49	3744.9	49	9651.25	2880.75
NC_005363	1892207	1893127	Bd1982	hypothetical protein	NP_968839.1	0	0	251.648	461.662	1	1	0	0	1	0	0.504886	3.29593e-24	1.19576e-20	767	420	230.1	420	914.142	272.858
NC_005363	1893220	1894230	Bd1983	ribonucleotide-diphosphate reductase small	NP_968840.1	0	102.936	9.86324	1122.51	0	1	0	1	0	0	0.477745	0	0	33	1121	9.9	1121	888.728	265.272
NC_005363	1894359	1896764	Bd1984	ribonucleoside-diphosphate reductase alpha	NP_968841.1	0	174.495	4.14453	799.874	0	1	0	1	0	0	0.492934	0	0	33	1901	9.9	1901	1489.43	444.572
NC_005363	1897255	1898301	Bd1985	putative Fe-S oxidoreductase	NP_968842.1	0	42	0	39.6435	0	0	0	0	0	1	0.500478	1.00567e-31	3.64858e-28	0	41	0	41	31.5753	9.42473
NC_005363	1898302	1899057	Bd1986	hypothetical protein	NP_968843.1	0	36.875	0.799402	77.6678	0	1	0	1	0	0	0.493386	6.5178e-42	2.36466e-38	2	58	0.6	58	46.2077	13.7923
NC_005363	1899122	1899835	Bd1987	amino acid ABC transporter, periplasmic	NP_968844.1	0	14	4.23213	77.9829	0	1	0	1	0	0	0.501401	3.50818e-32	1.27277e-28	10	55	3	55	50.0583	14.9417
NC_005363	1899836	1901818	Bd1988	hypothetical protein	NP_968845.1	0	5.38462	4.11432	24.5049	0	0	0	0	0	1	0.516894	3.12943e-17	1.13536e-13	27	48	8.1	48	57.7596	17.2404
NC_005363	1901815	1902381	Bd1989	hypothetical protein	NP_968846.1	0	27	0	46.4221	0	0	0	0	0	1	0.506173	1.02825e-20	3.73049e-17	0	26	0	26	20.0233	5.97666
NC_005363	1902378	1903898	Bd1990	putative auxin-regulated protein	NP_968847.1	0	16.3636	2.98002	59.2374	0	1	0	1	0	0	0.47403	5.5574e-52	2.01622e-48	15	89	4.5	89	80.0934	23.9066
NC_005363	1904105	1904548	Bd1991	hypothetical protein	NP_968848.1	0	60	2.04172	257.65	0	1	0	1	0	0	0.484234	6.36324e-81	2.30858e-77	3	113	0.9	113	89.3349	26.6651
NC_005363	1904545	1907586	Bd1992	RND superfamily exporter	NP_968849.1	0	0	1.68868	4.65912	0	0	0	0	0	1	0.514135	0.0033431	12.1288	17	14	5.1	14	23.874	7.12602
NC_005363	1907661	1909190	Bd1994	hypothetical protein	NP_968850.1	0	0	4.73998	13.8951	0	0	0	0	0	1	0.501307	0.000159797	0.579743	24	21	7.2	21	34.6558	10.3442
NC_005363	1909197	1910507	Bd1995	hypothetical protein	NP_968851.1	0	7.36842	0.691474	10.0387	0	0	0	0	0	1	0.508772	3.0429e-08	0.000110396	3	13	0.9	13	12.3221	3.67795
NC_005363	1910570	1911253	Bd1996	hypothetical protein	NP_968852.1	0	10	0	13.3205	0	0	0	0	0	1	0.535088	3.99414e-08	0.000144907	0	9	0	9	6.93116	2.06884
NC_005363	1911329	1911910	Bd1997	putative flavoprotein	NP_968853.1	0	213.846	0.519199	481.828	0	1	0	1	0	0	0.469072	1.14601e-202	4.15771e-199	1	277	0.3	277	214.096	63.9043
NC_005363	1912073	1914082	Bd1998	KUP system, potassium uptake transmembrane	NP_968854.1	0	103.276	2.40536	301.19	0	1	0	1	0	0	0.508458	0	0	16	598	4.8	598	472.859	141.141
NC_005363	1914079	1915218	Bd1999	patatin family protein	NP_968855.1	0	35.4545	1.06026	68.3787	0	1	0	1	0	0	0.519298	1.2578e-53	4.5633e-50	4	77	1.2	77	62.3804	18.6196
NC_005363	1915231	1915332	Bd2000	hypothetical protein	NP_968856.1	0	0	0	19.8502	0	0	0	0	0	1	0.45098	0.00963853	34.9686	0	2	0	2	1.54026	0.459743
NC_005363	1915621	1916211	Bd2001	YCE I like family protein	NP_968857.1	0	68.6364	13.2936	1032.92	0	1	0	1	0	0	0.460237	0	0	26	603	7.8	603	484.411	144.589
NC_005363	1916272	1917204	Bd2002	hypothetical protein	NP_968858.1	0	4.73684	31.7396	155.163	0	1	0	1	0	0	0.526259	5.18079e-41	1.87959e-37	98	143	29.4	143	185.601	55.399
NC_005363	1917408	1918013	Bd2003	hypothetical protein	NP_968859.1	5.41667	0	52.3569	8.3528	1	0	1	0	0	0	0.528053	4.28647e-06	0.0155513	105	5	31.5	5	84.7141	25.2859
NC_005363	1918029	1918388	Bd2004	hypothetical protein	NP_968860.1	0	0	63.7923	19.6848	1	0	1	0	0	0	0.494444	0.00162585	5.89858	76	7	22.8	7	63.9207	19.0793
NC_005363	1918731	1919708	Bd2005	hypothetical protein	NP_968861.1	0	111.949	31.2061	3626.07	0	1	0	1	0	0	0.449898	0	0	101	3503	30.3	3503	2775.54	828.457
NC_005363	1919847	1920428	Bd2006	hypothetical protein	NP_968862.1	0	0	182.239	363.545	1	1	0	0	1	0	0.561856	7.5026e-16	2.72194e-12	351	209	105.3	209	431.272	128.728
NC_005363	1920560	1921807	Bd2007	serine hydroxymethyltransferase	NP_968863.1	0	170	1.45276	385.313	0	1	0	1	0	0	0.508013	0	0	6	475	1.8	475	370.432	110.568
NC_005363	1921909	1922385	Bd2009	ribose 5-phosphate isomerase B	NP_968864.1	0	44.375	1.26698	148.564	0	1	0	1	0	0	0.513627	1.13581e-50	4.12072e-47	2	70	0.6	70	55.4492	16.5508
NC_005363	1922389	1923660	Bd2010	3-oxoacyl-[acyl-carrier-protein] synthase II	NP_968865.1	0	496.563	4.27605	2528.51	0	1	0	1	0	0	0.517296	0	0	18	3177	5.4	3177	2460.56	734.44
NC_005363	1923667	1923903	Bd2011	hypothetical protein	NP_968866.1	0	612.5	2.54999	4181.86	0	1	0	1	0	0	0.413502	0	0	2	979	0.6	979	755.496	225.504
NC_005363	1924019	1924789	Bd2012	3-oxoacyl-(Acyl-carrier-protein) reductase	NP_968867.1	0	370	0.783849	776.011	0	1	0	1	0	0	0.507134	0	0	2	591	0.6	591	456.686	136.314
NC_005363	1924847	1925821	Bd2013	malonyl CoA-acyl carrier protein transacylase	NP_968868.1	0	224.615	0.309922	302.15	0	1	0	1	0	0	0.493333	7.30589e-213	2.65058e-209	1	291	0.3	291	224.878	67.1225
NC_005363	1925825	1926820	Bd2014	3-oxoacyl-(acyl-carrier-protein) synthase III	NP_968869.1	0	289.565	3.64065	1352.86	0	1	0	1	0	0	0.50502	0	0	12	1331	3.6	1331	1034.28	308.718
NC_005363	1926851	1927036	Bd2015	50S ribosomal protein L32	NP_968870.1	0	320.909	6.49836	3837.17	0	1	0	1	0	0	0.510753	0	0	4	705	1.2	705	546.021	162.979
NC_005363	1927109	1927762	Bd2016	hypothetical protein	NP_968871.1	0	21.5789	1.38612	61.918	0	1	0	1	0	0	0.492355	9.75071e-28	3.53756e-24	3	40	0.9	40	33.1155	9.88448
NC_005363	1927840	1928703	Bd2017	beta-ketoadipate enol-lactone hydrolase	NP_968872.1	0	15.3125	6.29529	113.656	0	1	0	1	0	0	0.515046	3.93583e-55	1.42792e-51	18	97	5.4	97	88.5648	26.4352
NC_005363	1928748	1929044	Bd2018	hypothetical protein	NP_968873.1	0	10.2439	24.4181	282.915	0	1	0	1	0	0	0.491582	4.67123e-41	1.69472e-37	24	83	7.2	83	82.4037	24.5963
NC_005363	1929044	1930366	Bd2019	solute carrier family 39 protein	NP_968874.1	0	80.625	0.456801	97.9456	0	1	0	1	0	0	0.51096	5.70392e-93	2.06938e-89	2	128	0.6	128	100.117	29.8833
NC_005363	1930370	1931302	Bd2020	ABC-type transporter nitrate-binding protein	NP_968875.1	0	29.75	3.23873	128.037	0	1	0	1	0	0	0.473741	2.79129e-77	1.01268e-73	10	118	3	118	98.5764	29.4236
NC_005363	1931299	1932060	Bd2021	ABC-type nitrate transporter, permease protein	NP_968876.1	0	12.1429	2.37932	43.8424	0	0	0	0	0	1	0.48294	5.84328e-20	2.11994e-16	6	33	1.8	33	30.035	8.96499
NC_005363	1932057	1932857	Bd2022	ABC-type nitrate transporter, ATP-binding	NP_968877.1	0	17.2093	4.1497	92.2625	0	1	0	1	0	0	0.493134	4.58577e-44	1.66372e-40	11	73	3.3	73	64.6908	19.3092
NC_005363	1932805	1933416	Bd2023	hypothetical protein	NP_968878.1	0	61.5789	1.48124	191.885	0	1	0	1	0	0	0.482026	4.14657e-83	1.50437e-79	3	116	0.9	116	91.6453	27.3547
NC_005363	1933609	1933941	Bd2024	hypothetical protein	NP_968879.1	0	0	372.046	100.324	1	1	0	0	1	0	0.489489	7.68373e-15	2.78766e-11	410	33	123	33	341.167	101.833
NC_005363	1933942	1934475	Bd2025	bacteriophage integrase or recombinase	NP_968880.1	0	0	54.3234	79.6238	1	1	0	0	1	0	0.475655	0.0375827	136.35	96	42	28.8	42	106.278	31.7223
NC_005363	1934859	1935449	Bd2026	hypothetical protein	NP_968881.1	0	0	41.926	155.879	0	1	0	1	0	0	0.489002	2.09183e-20	7.58917e-17	82	91	24.6	91	133.232	39.7678
NC_005363	1935446	1937188	Bd2027	hypothetical protein	NP_968882.1	0	5.38053	32.0724	175.987	0	1	0	1	0	0	0.491107	1.15396e-93	4.18658e-90	185	303	55.5	303	375.823	112.177
NC_005363	1937302	1938432	Bd2028	leucine dehydrogenase	NP_968883.1	0	42.0625	13.3587	601.508	0	1	0	1	0	0	0.500442	0	0	50	672	15	672	556.033	165.967
NC_005363	1938567	1939373	Bd2030	hypothetical protein	NP_968884.1	0	281.875	0.748882	564.513	0	1	0	1	0	0	0.464684	0	0	2	450	0.6	450	348.098	103.902
NC_005363	1939386	1940534	Bd2031	putative lipoprotein	NP_968885.1	0	451.875	0.525977	636.139	0	1	0	1	0	0	0.54134	0	0	2	722	0.6	722	557.573	166.427
NC_005363	1940544	1940924	Bd2032	hypothetical protein	NP_968886.1	0	99.2308	0.793108	340.11	0	1	0	1	0	0	0.488189	4.16805e-94	1.51217e-90	1	128	0.3	128	99.3466	29.6534
NC_005363	1940902	1943214	Bd2033	hypothetical protein	NP_968887.1	0	9.31034	2.09027	23.1972	0	0	0	0	0	1	0.495893	2.24989e-26	8.1626e-23	16	53	4.8	53	53.1389	15.8611
NC_005363	1943358	1944539	Bd2034	isopenicillin N epimerase	NP_968888.1	0	11.8033	4.34599	60.8101	0	1	0	1	0	0	0.468697	7.24077e-38	2.62695e-34	17	71	5.1	71	67.7713	20.2287
NC_005363	1944542	1945318	Bd2035	hypothetical protein	NP_968889.1	0	90	0	115.959	0	1	0	1	0	0	0.464607	8.23907e-67	2.98914e-63	0	89	0	89	68.5414	20.4586
NC_005363	1945454	1946812	Bd2036	beta-lactamase family exonuclease	NP_968890.1	0	22.0455	5.78111	143.771	0	1	0	1	0	0	0.470935	3.58261e-116	1.29977e-112	26	193	7.8	193	168.658	50.3419
NC_005363	1947021	1947620	Bd2038	hypothetical protein	NP_968891.1	0	12.4051	11.5833	163.665	0	1	0	1	0	0	0.433333	2.94291e-51	1.06769e-47	23	97	6.9	97	92.4154	27.5846
NC_005363	1947683	1948219	Bd2039	hypothetical protein	NP_968892.1	0	5.21127	24.7591	137.621	0	1	0	1	0	0	0.459963	4.04551e-24	1.46771e-20	44	73	13.2	73	90.105	26.895
NC_005363	1948221	1948940	Bd2040	HAD superfamily hydrolase	NP_968893.1	0	0	31.4765	120.921	0	1	0	1	0	0	0.458333	4.45398e-20	1.6159e-16	75	86	22.5	86	123.991	37.0093
NC_005363	1948997	1949737	Bd2041	ABC polar amino acid transport system	NP_968894.1	0	0	15.4961	64.2118	0	1	0	1	0	0	0.462888	1.45037e-12	5.26195e-09	38	47	11.4	47	65.4609	19.5391
NC_005363	1949813	1951123	Bd2042	hypothetical protein	NP_968895.1	0	0	0.230491	3.86102	0	0	0	0	0	1	0.511823	0.000442767	1.60636	1	5	0.3	5	4.62077	1.37923
NC_005363	1951370	1951939	Bd2043	hypothetical protein	NP_968896.1	10.8333	0	55.6636	3.55214	1	0	1	0	0	0	0.505263	2.08238e-07	0.000755486	105	2	31.5	2	82.4037	24.5963
NC_005363	1951936	1952796	Bd2044	hypothetical protein	NP_968897.1	0	0	16.8459	15.2853	0	0	0	0	0	1	0.513357	0.755762	2741.9	48	13	14.4	13	46.9778	14.0222
NC_005363	1952810	1953811	Bd2045	homoserine kinase	NP_968898.1	0	0	41.6168	54.5583	0	1	0	1	0	0	0.496008	0.0906409	328.845	138	54	41.4	54	147.865	44.1353
NC_005363	1953843	1954286	Bd2046	hypothetical protein	NP_968899.1	30.44	0	343.008	9.12036	1	0	1	0	0	0	0.542793	1.3021e-32	4.72401e-29	504	4	151.2	4	391.225	116.775
NC_005363	1954392	1955432	Bd2047	hypothetical protein	NP_968900.1	711.1	0	687.076	0	1	0	1	0	0	0	0.528338	1.14643e-155	4.15925e-152	2367	0	710.1	0	1822.89	544.106
NC_005363	1955741	1956085	Bd2048	hypothetical protein	NP_968901.1	#DIV/0!	#DIV/0!	0	0	0	0	0	0	0	1	0.449275	#DIV/0!	#DIV/0!	0	0	0	0	0	0
NC_005363	1956153	1956464	Bd2049	hypothetical protein	NP_968902.1	0	0	1.93701	0	0	0	0	0	0	1	0.509615	0.439737	1595.36	2	0	0.6	0	1.54026	0.459743
NC_005363	1956470	1957375	Bd2050	hypothetical protein	NP_968903.1	0	9.09091	1.3341	21.2305	0	0	0	0	0	1	0.494481	1.07686e-11	3.90686e-08	4	19	1.2	19	17.713	5.28705
NC_005363	1957424	1957822	Bd2051	hypothetical protein	NP_968904.1	0	6.875	1.51466	25.3724	0	0	0	0	0	1	0.478697	6.75091e-07	0.00244923	2	10	0.6	10	9.24154	2.75846
NC_005363	1957974	1958675	Bd2052	hypothetical protein	NP_968905.1	0	16.8	2.15224	59.1264	0	1	0	1	0	0	0.48433	1.53195e-26	5.55791e-23	5	41	1.5	41	35.4259	10.5741
NC_005363	1958737	1961661	Bd2053	component of the Tol biopolymer transport	NP_968906.1	0	16.699	3.20253	59.1841	0	1	0	1	0	0	0.508718	2.29119e-96	8.31242e-93	31	171	9.3	171	155.566	46.4341
NC_005363	1961725	1962354	Bd2054	hypothetical protein	NP_968907.1	21.08	0	672.457	30.5315	1	0	1	0	0	0	0.485714	8.19807e-84	2.97426e-80	1402	19	420.6	19	1094.35	326.647
NC_005363	1962351	1962854	Bd2055	hypothetical protein	NP_968908.1	0	0	139.696	243.047	1	1	0	0	1	0	0.5	5.57137e-07	0.00202129	233	121	69.9	121	272.625	81.3745
NC_005363	1962854	1964020	Bd2056	RNA methyltransferase	NP_968909.1	0	0	51.0097	33.8321	1	0	1	0	0	0	0.529563	0.0183101	66.429	197	39	59.1	39	181.75	54.2497
NC_005363	1963997	1964632	Bd2057	hypothetical protein	NP_968910.1	10.5929	0	233.282	20.6929	1	0	1	0	0	0	0.528302	1.30094e-27	4.7198e-24	491	13	147.3	13	388.145	115.855
NC_005363	1964645	1966510	Bd2058	hypothetical protein	NP_968911.1	41.1786	0	621.837	14.6483	1	0	1	0	0	0	0.512326	5.47519e-238	1.9864e-234	3840	27	1152	27	2978.09	888.913
NC_005363	1966538	1967272	Bd2059	hypothetical protein	NP_968912.1	0	4.03846	5.75569	27.5472	0	0	0	0	0	1	0.487075	6.82169e-07	0.00247491	14	20	4.2	20	26.1844	7.81563
NC_005363	1967346	1968314	Bd2060	hypothetical protein	NP_968913.1	0	0	0.935523	5.22374	0	0	0	0	0	1	0.513932	0.00790292	28.6718	3	5	0.9	5	6.16103	1.83897
NC_005363	1968387	1969001	Bd2061	hypothetical protein	NP_968914.1	0	12.3913	5.89608	92.1824	0	1	0	1	0	0	0.478049	2.73584e-31	9.92563e-28	12	56	3.6	56	52.3687	15.6313
NC_005363	1969215	1970711	Bd2062	hypothetical protein	NP_968915.1	18.1	0	84.5764	4.05755	1	0	1	0	0	0	0.523714	4.04785e-26	1.46856e-22	419	6	125.7	6	327.305	97.6954
NC_005363	1970895	1971950	Bd2063	hypothetical protein	NP_968916.1	0	9.23077	11.446	114.082	0	1	0	1	0	0	0.50947	1.84011e-54	6.67593e-51	40	119	12	119	122.45	36.5496
NC_005363	1971934	1972713	Bd2064	hypothetical protein	NP_968917.1	0	4.82927	25.1812	127.194	0	1	0	1	0	0	0.50641	1.88114e-29	6.82478e-26	65	98	19.5	98	125.531	37.4691
NC_005363	1972710	1973186	Bd2065	hypothetical protein	NP_968918.1	0	0	76.6521	146.442	1	1	0	0	1	0	0.540881	1.26226e-05	0.0457947	121	69	36.3	69	146.324	43.6756
NC_005363	1973268	1973987	Bd2066	glutathione S-transferase family protein	NP_968919.1	0	25	4.19686	139.199	0	1	0	1	0	0	0.525	1.39472e-63	5.06006e-60	10	99	3	99	83.944	25.056
NC_005363	1974166	1975002	Bd2068	hypothetical protein	NP_968920.1	0	69.2	1.8051	208.036	0	1	0	1	0	0	0.535245	1.08843e-121	3.94882e-118	5	172	1.5	172	136.313	40.6873
NC_005363	1975005	1975400	Bd2069	hypothetical protein	NP_968921.1	0	0	20.6028	63.9116	0	1	0	1	0	0	0.467172	1.70755e-05	0.06195	27	25	8.1	25	40.0467	11.9533
NC_005363	1975525	1976808	NP_968922.1	Bd2070	42523542	0	0	284.288	99.3437	1	1	0	0	1	0	0.524143	6.63474e-32	2.40709e-28	1208	126	362.4	126	1027.35	306.649
NC_005363	1976934	1977488	Bd2071	TetR family transcriptional regulator	NP_968923.1	0	0	58.8014	63.8425	1	1	0	0	1	0	0.486486	0.672286	2439.05	108	35	32.4	35	110.128	32.8716
NC_005363	1977689	1979587	Bd2072	hypothetical protein	NP_968924.1	0	6.81818	0.636491	7.46342	0	0	0	0	0	1	0.496051	3.2982e-08	0.000119659	4	14	1.2	14	13.8623	4.13769
NC_005363	1979587	1979985	Bd2073	hypothetical protein	NP_968925.1	0	17.0968	5.3013	131.937	0	1	0	1	0	0	0.553885	1.28094e-32	4.64725e-29	7	52	2.1	52	45.4376	13.5624
NC_005363	1980091	1981101	Bd2074	lkanal monooxygenase homolog yvbT	NP_968926.1	0	0	12.5532	30.0404	0	0	0	0	0	1	0.541048	0.000165153	0.599174	42	30	12.6	30	55.4492	16.5508
NC_005363	1981098	1982900	Bd2075	D-ribose periplasmic binding protein	NP_968927.1	0	9.40397	7.87697	79.1696	0	1	0	1	0	0	0.483084	1.93016e-64	7.00261e-61	47	141	14.1	141	144.784	43.2159
NC_005363	1982992	1983921	Bd2076	hypothetical protein	NP_968928.1	0	0	36.0659	105.59	0	1	0	1	0	0	0.52043	5.24314e-16	1.90221e-12	111	97	33.3	97	160.187	47.8133
NC_005363	1983935	1985107	Bd2077	hypothetical protein	NP_968929.1	0	0	29.8825	86.3052	0	1	0	1	0	0	0.522592	3.88933e-16	1.41105e-12	116	100	34.8	100	166.348	49.6523
NC_005363	1985110	1988649	Bd2078	hypothetical protein	NP_968930.1	0	4.57426	14.0844	65.7748	0	1	0	1	0	0	0.511299	3.21684e-62	1.16707e-58	165	230	49.5	230	304.201	90.7993
NC_005363	1988722	1989720	Bd2079	hypothetical protein	NP_968931.1	0	20	0.604953	31.4146	0	0	0	0	0	1	0.481481	3.41726e-22	1.23978e-18	2	31	0.6	31	25.4142	7.58576
NC_005363	1989829	1991349	Bd2080	GMP synthase	NP_968932.1	0	13.0909	2.98002	47.2568	0	0	0	0	0	1	0.500329	2.22094e-39	8.05759e-36	15	71	4.5	71	66.231	19.769
NC_005363	1991352	1992815	Bd2081	inosine-monophosphate dehydrogenase	NP_968933.1	0	22.766	5.77928	147.29	0	1	0	1	0	0	0.500683	1.26289e-128	4.58176e-125	28	213	8.4	213	185.601	55.399
NC_005363	1992893	1993402	Bd2082	transferase family protein	NP_968934.1	0	26.7713	42.0674	1183.07	0	1	0	1	0	0	0.505882	0	0	71	596	21.3	596	513.676	153.324
NC_005363	1993422	1994597	Bd2083	alpha-beta hydrolase superfamily protein	NP_968935.1	0	0	13.3614	37.8774	0	0	0	0	0	1	0.520408	1.03674e-07	0.00037613	52	44	15.6	44	73.9323	22.0677
NC_005363	1994650	1996890	Bd2084	cation:proton antiporter	NP_968936.1	0	0	21.0349	60.9855	0	1	0	1	0	0	0.506917	2.33115e-21	8.45742e-18	156	135	46.8	135	224.107	66.8926
NC_005363	1996909	1997466	Bd2085	hypothetical protein	NP_968937.1	0	34.375	1.08306	97.9703	0	1	0	1	0	0	0.494624	5.42578e-39	1.96847e-35	2	54	0.6	54	43.1272	12.8728
NC_005363	1997469	1998830	Bd2086	hypothetical protein	NP_968938.1	0	48.75	2.2186	144.198	0	1	0	1	0	0	0.502937	2.47933e-132	8.99501e-129	10	194	3	194	157.106	46.8938
NC_005363	1998925	1999551	Bd2087	hypothetical protein	NP_968939.1	0	71.5385	0.481936	148.544	0	1	0	1	0	0	0.488038	7.56082e-68	2.74306e-64	1	92	0.3	92	71.6219	21.3781
NC_005363	1999663	2003439	Bd2088	hypothetical protein	NP_968940.1	142.91	0	761.955	5.09262	1	0	1	0	0	0	0.538258	0	0	9524	19	2857.2	19	7349.34	2193.66
NC_005363	2003518	2004291	Bd2089	amino acid ABC transporter, periplasmic amino	NP_968941.1	0	0	196.374	160.879	1	1	0	0	1	0	0.488372	0.0471109	170.918	503	123	150.9	123	482.1	143.9
NC_005363	2004362	2004841	Bd2091	hypothetical protein	NP_968942.1	0	26.2295	10.702	335.344	0	1	0	1	0	0	0.479167	4.34445e-100	1.57617e-96	17	159	5.1	159	135.543	40.4574
NC_005363	2005191	2006087	Bd2092	hypothetical protein	NP_968943.1	0	64.3421	7.41118	550.76	0	1	0	1	0	0	0.506132	0	0	22	488	6.6	488	392.766	117.234
NC_005363	2006153	2007154	Bd2093	hypothetical protein	NP_968944.1	0	27.7551	3.92042	136.396	0	1	0	1	0	0	0.53493	1.24764e-86	4.52644e-83	13	135	3.9	135	113.979	34.021
NC_005363	2007267	2008442	Bd2095	acetyl-CoA acetyltransferase	NP_968945.1	0	150.625	0.513901	206.604	0	1	0	1	0	0	0.528912	1.42975e-174	5.18714e-171	2	240	0.6	240	186.371	55.6289
NC_005363	2008448	2009146	Bd2096	3-oxoacid CoA-transferase subunit A	NP_968946.1	0	138.75	0.864589	320.074	0	1	0	1	0	0	0.492132	9.86546e-161	3.57919e-157	2	221	0.6	221	171.739	51.2614
NC_005363	2009156	2009812	Bd2097	3-oxoacid CoA-transferase subunit B	NP_968947.1	0	153.846	0.45993	306.636	0	1	0	1	0	0	0.506849	7.49e-146	2.71737e-142	1	199	0.3	199	154.026	45.9743
NC_005363	2009958	2010941	Bd2098	hypothetical protein	NP_968948.1	0	0	89.0553	122.43	1	1	0	0	1	0	0.480691	0.00332514	12.0636	290	119	87	119	314.983	94.0175
NC_005363	2011007	2012494	Bd2099	hypothetical protein	NP_968949.1	0	123.448	9.13833	1217.15	0	1	0	1	0	0	0.510081	0	0	45	1789	13.5	1789	1412.42	421.584
NC_005363	2012500	2014176	Bd2100	hypthetical protein	NP_968950.1	0	0	58.9212	123.753	1	1	0	0	1	0	0.466905	1.56088e-17	5.66286e-14	327	205	98.1	205	409.708	122.292
NC_005363	2014263	2014988	Bd2101	hypothetical protein	NP_968951.1	60.4	0	1087.99	16.7332	1	0	1	0	0	0	0.539945	9.0839e-166	3.29564e-162	2614	12	784.2	12	2022.36	603.643
NC_005363	2015002	2015676	Bd2102	hypothetical protein	NP_968952.1	12.681	0	793.263	61.4915	1	1	0	0	1	0	0.456296	1.12993e-97	4.09938e-94	1772	41	531.6	41	1396.24	416.757
NC_005363	2015718	2016485	Bd2103	hypothetical protein	NP_968953.1	0	28.6957	4.72147	172.681	0	1	0	1	0	0	0.476562	1.03444e-84	3.75297e-81	12	131	3.6	131	110.128	32.8716
NC_005363	2016603	2016875	Bd2104	DNA-binding protein HU-alpha (HU-2)	NP_968954.1	0	42.449	14.3892	767.614	0	1	0	1	0	0	0.490842	1.1776e-138	4.27232e-135	13	207	3.9	207	169.428	50.5717
NC_005363	2016868	2017272	Bd2105	hypothetical protein	NP_968955.1	0	7.85124	27.606	234.967	0	1	0	1	0	0	0.496296	3.62828e-40	1.31634e-36	37	94	11.1	94	100.887	30.1132
NC_005363	2017269	2018987	Bd2106	hypothetical protein	NP_968956.1	0	7.55245	16.1722	126.619	0	1	0	1	0	0	0.505526	1.83602e-85	6.66107e-82	92	215	27.6	215	236.429	70.5706
NC_005363	2018986	2020194	Bd2107	Thiol:disulfide interchange protein dsbA	NP_968957.1	0	0	64.7337	210.176	1	1	0	0	1	0	0.509512	5.20029e-45	1.88667e-41	259	251	77.7	251	392.766	117.234
NC_005363	2020229	2020819	Bd2109	hypothetical protein	NP_968958.1	10.3017	0	2087.61	202.129	1	1	0	0	1	0	0.485618	3.96434e-212	1.43826e-208	4083	118	1224.9	118	3235.31	965.69
NC_005363	2020961	2022094	Bd2110	hypothetical protein	NP_968959.1	0	11.3592	8.26049	103.557	0	1	0	1	0	0	0.488536	1.99499e-58	7.23782e-55	31	116	9.3	116	113.209	33.7911
NC_005363	2022091	2022417	Bd2111	anti-sigma factor antagonist	NP_968960.1	0	0	15.7093	40.2467	0	0	0	0	0	1	0.48318	0.00808218	29.3221	17	13	5.1	13	23.1039	6.89615
NC_005363	2022539	2024950	Bd2113	organic solvent tolerance protein	NP_968961.1	0	30.3797	2.88143	100.313	0	1	0	1	0	0	0.519071	7.15509e-152	2.59586e-148	23	239	6.9	239	201.774	60.2264
NC_005363	2024947	2025321	Bd2114	hypothetical protein	NP_968962.1	0	33.1579	2.41739	167.377	0	1	0	1	0	0	0.533333	9.29349e-44	3.37168e-40	3	62	0.9	62	50.0583	14.9417
NC_005363	2025318	2025611	Bd2115	hypothetical protein	NP_968963.1	0	21.25	2.05561	113.632	0	1	0	1	0	0	0.469388	1.18189e-23	4.28789e-20	2	33	0.6	33	26.9545	8.0455
NC_005363	2025670	2026335	Bd2116	ribonuclease HII (RNase HII)	NP_968964.1	0	285.6	2.26857	1083.8	0	1	0	1	0	0	0.493994	0	0	5	713	1.5	713	552.952	165.048
NC_005363	2026452	2026823	Bd2117	50S ribosomal protein L19	NP_968965.1	0	700	12.1844	10474.7	0	1	0	1	0	0	0.424731	0	0	15	3849	4.5	3849	2975.78	888.224
NC_005363	2026874	2027458	Bd2118	hypothetical protein	NP_968966.1	0	114.684	11.8803	1566.13	0	1	0	1	0	0	0.524786	0	0	23	905	6.9	905	714.679	213.321
NC_005363	2027451	2028278	Bd2119	tRNA methyltransferase	NP_968967.1	0	16.8844	22.9915	409.59	0	1	0	1	0	0	0.5157	4.8708e-185	1.76713e-181	63	335	18.9	335	306.511	91.4889
NC_005363	2028271	2028804	Bd2120	putative 16S rRNA processing protein	NP_968968.1	0	15.5735	114.871	1825.66	1	1	0	0	1	0	0.449438	0	0	203	963	60.9	963	897.97	268.03
NC_005363	2028898	2029149	Bd2121	hypothetical protein	NP_968969.1	0	16.1902	790.209	12919.6	1	1	0	0	1	0	0.444444	0	0	659	3216	197.7	3216	2984.25	890.752
NC_005363	2029202	2029450	Bd2122	30S ribosomal protein S16	NP_968970.1	0	616.727	18.2033	13786.8	0	1	0	1	0	0	0.413655	0	0	15	3391	4.5	3391	2623.06	782.943
NC_005363	2029519	2030871	Bd2123	signal recognition particle protein	NP_968971.1	0	169.767	2.4567	545.462	0	1	0	1	0	0	0.504065	0	0	11	729	3.3	729	569.895	170.105
NC_005363	2031081	2031350	Bd2124	hypothetical protein	NP_968972.1	0	21.5385	1.11916	101.236	0	1	0	1	0	0	0.459259	2.55279e-20	9.26154e-17	1	27	0.3	27	21.5636	6.4364
NC_005363	2031700	2032203	Bd2126	hypothetical protein	NP_968973.1	0	26.9231	0.599552	68.2941	0	1	0	1	0	0	0.527778	1.86926e-25	6.78169e-22	1	34	0.3	34	26.9545	8.0455
NC_005363	2032258	2032518	Bd2127	hypothetical protein	NP_968974.1	0	68.4211	3.47326	500.362	0	1	0	1	0	0	0.467433	1.39799e-92	5.0719e-89	3	129	0.9	129	101.657	30.343
NC_005363	2032519	2033292	Bd2128	ABC transporter integral membrane protein	NP_968975.1	0	63.75	0.780811	132.104	0	1	0	1	0	0	0.50646	2.76275e-73	1.00233e-69	2	101	0.6	101	79.3232	23.6768
NC_005363	2033289	2034206	Bd2129	putative ATP-binding component of a transport	NP_968976.1	0	51.5385	0.329166	72.784	0	1	0	1	0	0	0.486928	7.26852e-49	2.63702e-45	1	66	0.3	66	51.5986	15.4014
NC_005363	2034206	2035813	Bd2130	hypothetical protein	NP_968977.1	0	37.1429	1.12751	64.8464	0	1	0	1	0	0	0.499378	1.92665e-70	6.98987e-67	6	103	1.8	103	83.944	25.056
NC_005363	2036115	2037167	Bd2131	hypothetical protein	NP_968978.1	0	120.769	0.286965	149.979	0	1	0	1	0	0	0.488129	1.61587e-114	5.86239e-111	1	156	0.3	156	120.91	36.0898
NC_005363	2037253	2038224	Bd2132	hypothetical protein	NP_968979.1	0	50.9677	2.17615	163.519	0	1	0	1	0	0	0.513374	1.27242e-108	4.61636e-105	7	157	2.1	157	126.301	37.6989
NC_005363	2038592	2041687	Bd2133	hypothetical protein	NP_968980.1	39.7217	0	296.903	7.19377	1	0	1	0	0	0	0.54199	1.13143e-188	4.10484e-185	3042	22	912.6	22	2359.67	704.326
NC_005363	2041692	2042066	Bd2134	hypothetical protein	NP_968981.1	0	0	80.5797	37.7948	1	0	1	0	0	0	0.458667	0.00658962	23.9071	100	14	30	14	87.7946	26.2054
NC_005363	2042214	2043329	Bd2135	Ca2+/H+ antiporter ChaA	NP_968982.1	0	25.2	1.35383	56.2422	0	1	0	1	0	0	0.511649	1.0343e-41	3.75243e-38	5	62	1.5	62	51.5986	15.4014
NC_005363	2043339	2043545	Bd2136	SlyX protein	NP_968983.1	0	21.5385	1.45978	132.047	0	1	0	1	0	0	0.463768	2.55279e-20	9.26154e-17	1	27	0.3	27	21.5636	6.4364
NC_005363	2043542	2044069	Bd2137	hypothetical protein	NP_968984.1	0	17.0909	8.58449	178.313	0	1	0	1	0	0	0.488636	8.34402e-55	3.02721e-51	15	93	4.5	93	83.1739	24.8261
NC_005363	2044076	2044537	Bd2138	hypothetical protein	NP_968985.1	0	0	33.3569	100.798	0	1	0	1	0	0	0.532468	1.06629e-08	3.86851e-05	51	46	15.3	46	74.7025	22.2975
NC_005363	2044543	2045157	Bd2139	two-component response regulator	NP_968986.1	0	0	34.8851	118.52	0	1	0	1	0	0	0.481301	7.43973e-15	2.69913e-11	71	72	21.3	72	110.128	32.8716
NC_005363	2045297	2046184	Bd2140	DNA polymerase III subunit epsilon	NP_968987.1	45.3259	0	1387.01	29.6412	1	0	1	0	0	0	0.513514	9.07769e-254	3.29339e-250	4076	26	1222.8	26	3159.07	942.933
NC_005363	2046340	2047287	Bd2141	two-component hybrid sensor and regulator	NP_968988.1	9.95	0	83.5122	7.47523	1	0	1	0	0	0	0.489451	1.92275e-15	6.97573e-12	262	7	78.6	7	207.165	61.8355
NC_005363	2047304	2047681	Bd2142	two-component sensor histidine kinase	NP_968989.1	0	0	33.5749	0	0	0	0	0	0	1	0.510582	0.000399109	1.44797	42	0	12.6	0	32.3454	9.65461
NC_005363	2047678	2048085	Bd2143	two-component response regulator	NP_968990.1	0	0	16.2937	12.4064	0	0	0	0	0	1	0.448529	0.581041	2108.02	22	5	6.6	5	20.7935	6.20653
NC_005363	2048150	2050531	Bd2144	ATP-dependent protease LA	NP_968991.1	0	0	64.8241	36.9754	1	0	1	0	0	0	0.524769	9.36375e-07	0.00339717	511	87	153.3	87	460.537	137.463
NC_005363	2050506	2052344	Bd2145	sulfur deprivation response regulator	NP_968992.1	8.65	0	18.4032	1.65148	0	0	0	0	0	1	0.528004	2.05901e-07	0.000747007	112	3	33.6	3	88.5648	26.4352
NC_005363	2052524	2053189	Bd2147	hypothetical protein	NP_968993.1	12.9333	0	57.168	3.04012	1	0	1	0	0	0	0.490991	8.36382e-09	3.0344e-05	126	2	37.8	2	98.5764	29.4236
NC_005363	2053267	2053596	Bd2148	hypothetical protein	NP_968994.1	0	47.3684	2.74704	273.03	0	1	0	1	0	0	0.493939	1.96235e-63	7.11939e-60	3	89	0.9	89	70.8518	21.1482
NC_005363	2053598	2054365	Bd2149	nitroreductase family protein	NP_968995.1	0	5.6	1.96728	17.1363	0	0	0	0	0	1	0.519531	6.88335e-07	0.00249728	5	13	1.5	13	13.8623	4.13769
NC_005363	2054372	2055409	Bd2150	hypothetical protein	NP_968996.1	0	12.0879	7.86002	106.308	0	1	0	1	0	0	0.487476	1.57205e-56	5.70341e-53	27	109	8.1	109	104.737	31.2625
NC_005363	2055471	2057306	Bd2151	fumarate hydratase, class I	NP_968997.1	0	88.9286	0.987497	136.746	0	1	0	1	0	0	0.525054	6.71749e-176	2.4371e-172	6	248	1.8	248	195.613	58.3874
NC_005363	2057560	2059101	Bd2152	glycerol-3-phosphate transporter	NP_968998.1	0	104.211	0.587887	129.335	0	1	0	1	0	0	0.50454	4.07097e-142	1.47695e-138	3	197	0.9	197	154.026	45.9743
NC_005363	2059254	2060225	Bd2153	putative universal stress protein	NP_968999.1	0	16.3126	50.6732	846.758	1	1	0	0	1	0	0.544239	0	0	163	813	48.9	813	751.645	224.355
NC_005363	2060222	2060782	Bd2154	two-component response regulator-like protein	NP_969000.1	0	7.20231	1430.61	10367.2	1	1	0	0	1	0	0.463458	0	0	2656	5745	796.8	5745	6469.85	1931.15
NC_005363	2061343	2061969	Bd2155	putative transcriptional regulator	NP_969001.1	0	0	7785.2	2769.05	1	1	0	0	1	0	0.513557	0	0	16154	1715	4846.2	1715	13761.4	4107.58
NC_005363	2062031	2063029	Bd2156	2-nitropropane dioxygenase	NP_969002.1	0	0	83.4835	169.233	1	1	0	0	1	0	0.542543	1.85713e-13	6.73767e-10	276	167	82.8	167	341.167	101.833
NC_005363	2063015	2063569	Bd2157	hypothetical protein	NP_969003.1	0	25.7	16.3337	466.962	0	1	0	1	0	0	0.452252	1.69191e-157	6.13824e-154	30	256	9	256	220.257	65.7433
NC_005363	2063949	2064344	Bd2159	hypothetical protein	NP_969004.1	0	52.1053	2.2892	250.534	0	1	0	1	0	0	0.515152	5.42189e-70	1.96706e-66	3	98	0.9	98	77.783	23.217
NC_005363	2064341	2065156	Bd2161	putative permease	NP_969005.1	0	145	0	178.652	0	1	0	1	0	0	0.509804	6.30251e-107	2.28655e-103	0	144	0	144	110.898	33.1015
NC_005363	2065166	2065561	Bd2162	hypothetical protein	NP_969006.1	0	203.125	1.52613	828.294	0	1	0	1	0	0	0.469697	9.65659e-236	3.50341e-232	2	324	0.6	324	251.062	74.9381
NC_005363	2065606	2066844	Bd2163	sugar transport protein	NP_969007.1	0	51.5789	0.731656	79.2566	0	1	0	1	0	0	0.542373	2.9032e-69	1.05328e-65	3	97	0.9	97	77.0128	22.9872
NC_005363	2066848	2067249	Bd2164	peptidyl-tRNA hydrolase domain protein	NP_969008.1	0	36.7742	5.26174	284.569	0	1	0	1	0	0	0.507463	1.14051e-76	4.13777e-73	7	113	2.1	113	92.4154	27.5846
NC_005363	2067246	2067704	Bd2165	hypothetical protein	NP_969009.1	0	38	13.1666	584.478	0	1	0	1	0	0	0.522876	1.51384e-173	5.49221e-170	20	265	6	265	219.487	65.5134
NC_005363	2067837	2069420	Bd2166	HAD superfamily hydrolase	NP_969010.1	0	17.0652	46.1655	802.091	0	1	0	1	0	0	0.528409	0	0	242	1255	72.6	1255	1152.88	344.118
NC_005363	2069549	2069974	Bd2167	putative PilL protein	NP_969011.1	0	75.3571	4.25597	499.051	0	1	0	1	0	0	0.446009	3.01359e-148	1.09333e-144	6	210	1.8	210	166.348	49.6523
NC_005363	2070042	2070707	Bd2168	hypothetical protein	NP_969012.1	0	65.3846	0.453715	127.685	0	1	0	1	0	0	0.489489	5.21544e-62	1.89216e-58	1	84	0.3	84	65.4609	19.5391
NC_005363	2070822	2071853	Bd2170	putative hemolysins	NP_969013.1	0	171.053	0.878413	317.834	0	1	0	1	0	0	0.503876	1.34577e-234	4.88246e-231	3	324	0.9	324	251.832	75.168
NC_005363	2071995	2072471	Bd2171	hypothetical protein	NP_969014.1	0	32.3077	0.633488	87.0163	0	1	0	1	0	0	0.48218	1.39101e-30	5.04659e-27	1	41	0.3	41	32.3454	9.65461
NC_005363	2072468	2073634	Bd2172	putative Na+/H+ exchange protein	NP_969015.1	0	20	0.258932	21.6872	0	0	0	0	0	1	0.523565	7.51545e-19	2.7266e-15	1	25	0.3	25	20.0233	5.97666
NC_005363	2073653	2074873	Bd2173	voltage-gated chloride channel family protein	NP_969016.1	0	23	0	18.2407	0	0	0	0	0	1	0.530713	9.06805e-18	3.28989e-14	0	22	0	22	16.9428	5.05717
NC_005363	2074980	2077430	Bd2174	acyl-CoA dehydrogenase	NP_969017.1	0	18.64	9.86288	192.063	0	1	0	1	0	0	0.512852	4.12131e-262	1.49521e-258	80	465	24	465	419.72	125.28
NC_005363	2077657	2077872	Bd2175	hypothetical protein	NP_969018.1	0	695	22.3833	18888	0	1	0	1	0	0	0.5	0	0	16	4030	4.8	4030	3115.94	930.06
NC_005363	2078010	2078825	Bd2176	hypothetical protein	NP_969019.1	0	4.70297	23.6999	116.62	0	1	0	1	0	0	0.536765	1.07626e-27	3.90468e-24	64	94	19.2	94	121.68	36.3197
NC_005363	2079044	2079931	Bd2177	putative flagellar GTP binding protein	NP_969020.1	0	0	0	4.56018	0	0	0	0	0	1	0.493243	0.000251487	0.912396	0	4	0	4	3.08051	0.919486
NC_005363	2079931	2080554	Bd2178	hypothetical protein	NP_969021.1	0	0	0	4.86711	0	0	0	0	0	1	0.488782	0.00152285	5.52489	0	3	0	3	2.31039	0.689615
NC_005363	2080551	2081969	Bd2179	putative Rhs family protein	NP_969022.1	0	11.5789	0.638846	14.9821	0	0	0	0	0	1	0.496124	5.84465e-14	2.12044e-10	3	21	0.9	21	18.4831	5.51692
NC_005363	2081966	2082355	Bd2180	hypothetical protein	NP_969023.1	0	20	0.774805	64.8949	0	1	0	1	0	0	0.479487	7.51545e-19	2.7266e-15	1	25	0.3	25	20.0233	5.97666
NC_005363	2082507	2083151	Bd2181	hypothetical protein	NP_969024.1	0	0	0	7.84775	0	0	0	0	0	1	0.455814	4.26136e-05	0.154602	0	5	0	5	3.85064	1.14936
NC_005363	2083148	2084266	Bd2183	hypothetical protein	NP_969025.1	0	8.125	0.540079	10.8564	0	0	0	0	0	1	0.496872	2.43e-08	8.81603e-05	2	12	0.6	12	10.7818	3.2182
NC_005363	2084273	2086075	Bd2184	signal transduction sensor histidine kinase	NP_969026.1	0	12.5	0.33519	10.6682	0	0	0	0	0	1	0.527454	1.97423e-13	7.16249e-10	2	19	0.6	19	16.1727	4.8273
NC_005363	2086074	2086787	Bd2185	hypothetical protein	NP_969027.1	0	140	0.423213	256.635	0	1	0	1	0	0	0.498599	9.76217e-133	3.54172e-129	1	181	0.3	181	140.163	41.8366
NC_005363	2086784	2086897	Bd2186	hypothetical protein	NP_969028.1	0	13	0	106.564	0	1	0	1	0	0	0.570175	2.28889e-10	8.3041e-07	0	12	0	12	9.24154	2.75846
[truncated: 1,588 more rows]
