# Supplementary material for: A Global Transcriptional Switch between the Attack and Growth Forms of Bdellovibrio bacteriovorus
Source: PLoS One. 2013 Apr 16;8(4):e61850. doi: 10.1371/journal.pone.0061850 (PMC3627812; doi:10.1371/journal.pone.0061850)
Supplement: Table S2 — Mapped attack phase (AP) promoters. 140 AP-specific promoters controlling 232 AP-specific genes in mono- and poly-cistronic mRNAs. (XLSX) [file pone.0061850.s003.xlsx]

## Sheet: Bdello_AP_TSS_of_Genes_For_Shmu
Position of TSS	Locus	Gene Beg	Gene End	Str	Annotation	Number of 5' end reads supporting TSS (TAP)	Number of genes in operon	Controlled genes (bdxxxx)	Promoter sequence (-50 to +1)	FliA site?
25425	Bd0027	25438	25689	+	hypothetical protein	35	2	27,28	CATCTTCGAATACTTCTAAAGCTTGTTCAGCAAACTTCCGAAACTAGACCA	yes
59168	Bd0064	58773	59141	-	hypothetical protein	160	1	64	ATCACCCGGACCCCCTATTAATTTTTGGTAAGTAATACCGAAAGGATAGTA	yes
106358	Bd0119	106156	106344	-	hypothetical protein	2129	10	119-118-117-116--15-114-113-112-111-110	CTGTAATCCGTCCTCTAAAGAGAATCCCAAAATTATCCGATATTGTCTCTA	yes
134249	Bd0149	134263	135723	+	hypothetical protein	420	1	149	ACAAGACCTAAAAACTTAAGAAACTCTGACTTTTGTCCGAAAAGGATATGG	yes
152891	Bd0161	151464	152921	-	hypothetical protein	7	1	161	CACTCTGAGACGTAAACCTTTTGGGCAGGTCTGCCGATAATTGGTACTGGT	yes
180426	Bd0193	178462	180426	-	hypothetical protein	449	3	193-192-191	TAGGGCTTTCCCGCGTTCAGCCCACCCCCCGTAAATCCGATAAGATCTACA	yes
199788	Bd0209	194933	199786	-	putative hemagglutinin/hemolysin-related	624	1	208	GCCAGTGATCCTCGGCTAAACACGACGAAACATCAGCCGATAAGTGTAGTA	yes
205722	Bd0217	205755	206327	+	hypothetical protein	43	1	217	GAGACAGGGCTAAACTTGAGAAATGGAACATATTGGCCGATAAGGGCCTTA	yes
210232	Bd0224	210192	210761	+	hypothetical protein	36	1	224	TTACAGACCTTTGTCTAAAGTTTTTTCCAAAGCCCGCCGAAATGTTAAGGA	yes
210852	Bd0225	210867	212750	+	hypothetical protein	11	1	225	GGCGCTTAAGCCGCATCAAGCAATTCTCATAAGAAGCCGATCAGCCTAGTG	yes
214134	Bd0228	214170	216245	+	serine protein kinase	132	3	228-229-231	ACTAAATTAAAAAACTCGTTAACCGTCTAGTAATGAGGCATACTCTAACAG	no
262319	Bd0275	262330	262773	+	putative lipoprotein	246	1	275	AAGAAAGTTGCTCGCTTTCGAGGAACGGGCGAAGCTGGTACCTTAGAAGAA	no
320966	Bd0335	319956	320411	-	acetyltransferase	2348	1	335	TTTAACGAGACACTTGAAATTGAGACGCAGAGCTAGATATAATCATATTTA	no
344703	Bd0367	344692	345723	+	two component response regulator	667	1	367	TGATTAGAAAATTGTCTAAATAATTCCCGGAATTAACCGATGAGTAGGGCA	yes
349887	Bd0375	349891	350628	+	hypothetical protein	6	2	375-376	CTTGCAGAAAATAGTGAACGTGGCCCCCTTTTTAACGATAGAATTAAAGGA	no
354560	Bd0378	353681	354550	-	hypothetical protein	352	1	378	TTCGTGGGAGCGGTGTAAAGGATTAACCAAAAAACTCCGATAACTTCCATA	yes
374838	Bd0396	373916	374866	-	putative periplasmic protein TonB	20	1	396	CGATAGAAAGGGGTGAGGTCTTATGAAGAAGTCACCGACTTTCAGAAAATA	yes?
439801	Bd0470	440047	440823	+	Flp pilus assembly protein TadC	23	6	470-471-472-473-474-475	TCTGATCGTTTACATTCAGGTTTTTGTTAGGAATTTCCGATACTTTAACTG	yes
450745	Bd0479	449677	450723	-	hypothetical protein	1989	1	479	AAACAGCCATTTTGCTTTAGTTTTTCCACATTTCTTCCGTATTAAAGTCCA	yes
467765	Bd0500	467826	468413	+	hypothetical protein	23	1	500	ACTCTTAAGACAGCGTTAAGTTTCTAACAGCTTATCCCGATATTACGAAGG	yes
488072	Bd0523	488113	489702	+	hypothetical protein	867	1	523	GTTAAATTAATTTGAGAACTGGGAACATTAAAACATGAGAATATATTGTGA	no
489768	Bd0524	489744	491129	+	hypothetical protein	688	3	524-525-526	TCGTTATACTTTGGTAAAGTTCCCATTTGGAATTACCGAACAGTTTATTTA	yes
512911	Bd0551	510983	512923	-	hypothetical protein	587	1	511	TCTCAGTTTGAATCTTTAGGGGACCACTGGACCTGTCGATGAGTAATGTCA	yes
535188	Bd0578	535429	537165	+	histidine kinase	225	3	578-579-580	GACCTCAGATTTGTGGCAAAACACAGTTCGACCATAGTATCATCTAATCTA	no
564050	Bd0606	564214	565047	+	flagellin	17	1	606	AAGTGCTGGACGCGACTAAAGCCTTTCAAGACCTCGCCGAAAGGTATGTCA	yes
584275	Bd0625	583037	584308	-	hypothetical protein	390	1	625	CTAGACCCTAACTCGCTTTGGGACACAAAAACCCGTGTGTTATTATGCAAC	no
638657	Bd0688	635439	638642	-	putative hemagglutinin/hemolysin-related	52	1	688	TTCAGCAAAAAACACTTTAATTCCGGCATAAACATTCCGATATAGAGAGCA	yes
638671	Bd0689	638755	639579	+	hypothetical protein	16	1	689	CAGTAACGTACCGTGTATTCAATTGTGTGTTCCTCGTGCTCTCTATATCGG	no
656373	Bd0704	656211	660308	+	cell wall surface anchor family protein	22	1	704	GTCACGTAACTCGGTTAAGGCCTTGCGAAGATAATGCCGAAAAGTACCCTA	yes
660428	Bd0705	660428	664231	+	cell wall surface anchor family protein	16	1	705	TACCAAGCGTTGGACCTTTCGTTCCGAGACAGAACTGCCGATAAGACAGTA	yes
701120	Bd0739	701124	702470	+	hypothetical protein	67	2	739-740	GCTTTGTTTTATATTTAAAGGGAAGTCCGGAAAATTCCGATATTTCCCTTA	yes
721303	Bd0760	721320	721829	+	hypothetical protein	56	1	760	CCTTTGGGCAAGACGGCTAAAGTTGAAACACATTCTGCCGATAAGAATTGA	yes
742680	Bd0791	742718	742996	+	cytochrome P450-like protein	187	3	791-792-793	TCGCCTCAAATTGACTCAAGTTCTAATGAACTCCTACCGATAGAAACACCA	yes
794200	Bd0847	794116	794679	+	TPR domain-containing protein	8	1	847	GGAACATGGAAAAACCTCATCTTTGGTCCGGGATTGCCGATAAGTTTTCCA	yes
794729	Bd0848	794773	795123	+	ribosome-associated protein Y	11	1	848	AGTCTCAAAATAGGGCTCATCTTTAGTCCGGCTGGACCGATAAGAAGTCCA	yes
818520	Bd0871	818559	819074	+	hypothetical protein	43	1	871	TTTTTTTGTTTTCTTGTTAAGTCCTTCAAGGGATTGTCGATATCTCTAATG	yes
829369	Bd0878	829389	831125	+	hypothetical protein	14	2	878-879	AATCTGAGTTTTCTCTAAACCCTCTAAAAACCGCCCCCGATAAGCCTTTCG	yes
834489	Bd0884	834489	837935	+	cell wall surface anchor family protein	42	1	884	TTTCTTTTATTCAGTTAAATATCGACTAAAAGGGCGCCGATAAGTATTTCA	yes
883429	Bd0931	883423	884352	+	MerR family transcriptional regulator	18	2	931-932	AATCTATCCGAAGCTATCATGAATTAATCAAAACATCCGATAAGGTGATTA	yes
953824	Bd1007	953282	953824	-	hypothetical protein	45	1	1007	AGACAGCCCTTTGGCTTCAGAAAGACCGGCAACGGGCCGAAAAGTACAGCA	yes
1019710	Bd1076	1019726	1020232	+	flagellar protein FliL	200	1	1076	AAGTGGCCTTTGATATTAAGACCTAAGCCTGTTTCACCGATAGTTTCAATG	yes
1040223	Bd1104	1039468	1040328	-	hypothetical protein	26	1	1104	CGATAAGAGAATTTTTGGACCTTATGGTAATAAAGCGAGAAAATGGGGGTA	no
1072422	Bd1130	1067944	1072422	-	putative YapH protein	9304	1	1130	CTTCATCGTGAAAAACTCGTTTTTTCGGTCAAAAAACCGATAAGAAAGACA	yes
1075245	Bd1136	1075248	1075667	+	hypothetical protein	57	1	1136	CATGAATGGGACTCCTTGCTAATTTTGTCCACCCAACCAATAATAGAACTT	yes
1101507	Bd1159	1101531	1103078	+	hypothetical protein	526	3	1159-1160-1161	TTGTGAGAACTACAGTCGCGTTCCCGACAAAAGCTCCGATAAGATAAGGGA	yes
1107728	Bd1167	1107745	1109313	+	microtubule binding protein	120	3	1167-1168-1169	TTCTGTTTTTGAGCCACCGAAAAGAAGATCGTCACTGTTATGATTTGTGCA	no
1176234	Bd1240	1176300	1176917	+	hypothetical protein	54	1	1240	CAAACATCTTTTGTACGTCTGTTCAGGCTCTGAGCAGCTAGAATGAATTGG	no
1176957	Bd1242	1176957	1178183	+	hypothetical protein	6	2	1242-1243	TCGCCCACTAATCTCTTTAGTGTTTCCTGTTTCAGGCCGATACGATCTGTA	yes
1216407	Bd1283	1215010	1216413	-	Serine protease/subtilase	96	1	1283	ATCAAACCCTTTCATGCTTATGCTGGCCCTTTAAATTCCGATAAGTGTTTG	yes
1261889	Bd1334	1258434	1261889	-	cell wall surface anchor family protein	130	1	1334	ATTGCCCAAAATTACTGAATTGAGGCTGACGATCTGCCGATAAGTATCCCA	yes
1267486	Bd1340	1267526	1269121	+	putative methyl accepting chemotaxis protein	7	1	1340	TCACACCTTTAGTGCTTAGGTTTCTTTGGGGTCGACCCGATAAATTTGGCC	yes
1279265	Bd1355	1279097	1281430	+	hypothetical protein	29	1	1355	TTTTGAGTCTATGTCTCGAGCCACACTTATTAAATTCCGATAAGTCAGATA	yes
1286390	Bd1360	1285020	1286390	-	putative membrane associated lipoprotein	56	1	1360	GTTACCAAGATGTATTCAAGGGTTCTTCGTAGCAAACCGAAATATTAATCA	yes
1303961	Bd1379	1303983	1304342	+	hypothetical protein	8	2	1379-1380	GTGCGGCGATCTTTGCCGCGCTTGAAACGGGGATTTAGTATAATAGAGCCT	no
1329329	Bd1407	1329360	1329641	+	hypothetical protein	42	1	1407	GATTGAGATCGGAAGGGACTCTTGGATTTTGGTGGACTACACTGAATTTCA	no
1351930	Bd1434	1350795	1352021	-	GGDEF domain-containing protein	105	1	1434	AATCACCCCAACCATCTTCAAACAAAGCCCAATAAGTCCGATAATAAAGTG	yes
1404857	Bd1483	1403758	1404819	-	hypothetical protein	1962	6	1478-1479-1480-1481-1482-1483	GCAGTTACCTGAAATTTCAGTTTTGGGTTGTTTTAAACGAAACTGAATCCA	yes
1562002	Bd1623	1553516	1562002	-	RTX family exoprotein	10	1	1623	CCCCCAAACTGGGGATTTAGTTTCATTCACGGAAACCCGAAGAACCTTCTA	yes
1644124	Bd1710	1644141	1645130	+	hypothetical protein	1691	2	1710-1711	CCATAAACTTCATCTTTGTCCGGTCCCGCAACGGGAGTATCATGGAAGATA	no
1650017	Bd1712	1645920	1650017	-	cell wall surface anchor family protein	68	1	1712	AAAAATCTGAAATCACTGTAGTTTTCAGTCAAGAAGCCGATAAGACAGGCA	yes
1693238	Bd1753	1693383	1693820	+	putative multidrug efflux transporter	1105	1	1753	GGAGTCGAGTCGCTAGAGCTTTTTTTGAAGGGCTGTGGTATTCTAGTTATA	no
1798991	Bd1873	1797965	1799014	-	putative methyl accepting chemotaxis protein	9	2	1872-1873	ACAAGCTCTTTTGATTAAAGAACCGCAATGAATTTGACGATCAGAATCCTG	yes
1812154	Bd1888	1809533	1812154	-	hypothetical protein	371	1	1888	ATAAATCCTTAATAAATAATGAAAGCCGAATAAAAAGCCGAAAAGCAAGCA	yes
1813183	Bd1891	1813126	1814718	+	NtrC family transcriptional regulator	17	2	1891-1892	GTGTTGTTGGCAGCCTACTTTGGTTGGCAGGATCTGCCGATAACAAGAACA	yes
1833331	Bd1921	1833325	1836030	+	hypothetical protein	7	1	1921	TTTAATGCTCCAGAAATCCAGTTTGTCGTTCAATATGCCGAAATGTGAGTA	yes
1848723	Bd1936	1847296	1848975	-	hypothetical protein	60	2	1935-1936	CCAAAGTTTTAAAAGCCCAATCTCAAAAGCCACCGCAATTCTTTCTGGCCG	no
1891723	Bd1981	1891735	1892217	+	hypothetical protein	6372	1	1981	TGATGAAAAAACTCGTTTAAGCGTCCCTGCACCTCATTTATTCTATAAAGG	yes
1966492	Bd2058	1964645	1966510	-	hypothetical protein	48	2	2057-2058	GTTAAGTCCGGGTTCTTTTTAAGTTTTTTAGAATGTGTACCGAAAAGACTC	yes
1999681	Bd2088	1999663	2003439	+	hypothetical protein	7	1	2088	ATGTCCTTAAAAGGCGAGTTCTTACCGATAAGTTGAGTATGAAAACTCGCA	no
2015676	Bd2102	2015002	2015676	-	hypothetical protein	20	2	2101-2102	TCGAAATAAGACAGTCTCAATATTTATCGGTTTTTGCCGATAAGTGAGACA	yes
2020819	Bd2109	2020229	2020819	-	hypothetical protein	421	1	2109	GTAGTAACAAAAGACCTTAATATCGCCACCAAACAGCCGAAAAGATACTCA	yes
2038592	Bd2133	2038592	2041687	+	hypothetical protein	5	1	2133	TATCACAATTGCCACTTCATCTTTGCTGACCTTTTACCGAAAAGGACAGCA	yes
2108655	Bd2209	2107364	2108620	-	hemolysin-type calcium binding protein /	12902	1	2209	CGCCGCGACTCGATTCTGAAAAGAATGATTTATTTTAAAGTTAAGAAAGTT	no
2113086	Bd2212	2110072	2113059	-	hypothetical protein	74	3	2210-2211-2212	AAACTTTGCGATTTCCATCAGTTTTTTCACATAATTACCGATAAAGGTACG	yes
2118845	Bd2223	2118845	2120434	+	hypothetical protein	267	1	2223	TCCTTAGAAATAAATCCCGTTTTTGCCTCATTTTAGGATACGATTAAAGTA	no
2189212	Bd2293	2189223	2189648	+	hypothetical protein	2211	2	2293-2295	AGTTCACTCTAAAACATAAATTAATTTAGTTTATTTCCGATAAGAACAGTC	yes
2243630	Bd2343	2240847	2243630	-	hypothetical protein	1198	1	2343	GTCTCATTCTGATACTCACGTCGCTTTCTAATGTTACCGATATGTGATGTA	yes
2290013	Bd2383	2289977	2290624	+	hypothetical protein	200	1	2383	TCCTGAACCGCCGCTTGGTGGTCCTTGGGAATTCCCTTTATCCTGAAATCA	no
2307296	Bd2400	2304538	2307279	-	putative cell surface protein	660	2	2399-2400	AATGTTGTAAAAGTATGGAGATTTTAATTGCGACTTGCAAACATGGACGTA	yes
2312134	Bd2405	2312145	2314313	+	hypothetical protein	7	2	2405-2406	TTGGCCTAAGGTCCGTAAATCTCTTGTCATTTCCAACCGATAAGGTTTGAG	yes
2328590	Bd2421	2327917	2328564	-	integral HD domain-containing protein	513	1	2421	AAAACTTTCTCGAGTTTAAGTAAATGGCGCGTTCAGCCGAACAAAAGATGG	yes
2368411	Bd2462	2368428	2369147	+	soluble lytic murein transglycosylase	1634	2	2462-2463	ACATTCCGCACACATGGCCGTTCGGCACGGCCCTTGAACTATTCCTCTGTA	no
2371329	Bd2465	2370638	2371315	-	hypothetical protein	421	2	2464-2465	AATTAGTAAACACTATTAACTTCACAGCTGGAACGTCCGAAACACTCTGCC	yes
2384993	Bd2483	2384244	2384990	-	hypothetical protein	245	1	2483	TTCCATTTTTTCTCAACATTTGCCGATCAGTATAATGGTAAAGTAGCAATA	no
2385970	Bd2484	2385059	2385967	-	UDP-3-O-[3-hydroxymyristoyl]	21	1	2484	TCGGGCAAATCCGCATTGCGAAGGGCTCTTAGTTAGGCTAAATTGAAAGCA	no
2390641	Bd2486	2387228	2390614	-	putative UVB-resistance protein	579	2	2485-2486	ATCTCATATTGAAGCTTCAGAAGCTCATTGTTACACCCGATAGAGTCTAAG	yes
2431509	Bd2524	2430832	2431509	-	hypothetical protein	23	1	2524	TAATCAATAAAAATCTATACCCTGACTCAGCTCTGGCCGATAAGTTTCCTA	yes
2435000	Bd2528	2433965	2435035	-	hypothetical protein	1018	2	2527-2528	CCAAACACGGAAGGCTTGGGTTCTGCGTGTTTGGTGCCGATAAGAGTTCTG	yes
2440323	Bd2532	2438460	2440310	-	hypothetical protein	204	4	2529-2530-2531-2532	TTTTCTGCCGGAGCATCACAATTTTTCCCAAATTAGACGATAATGTAATCA	yes
2456566	Bd2545	2454661	2456547	-	subtilisin like serine protease	273	1	2545	TAAAAATAATTTGTCTAAATCATCCTCGACTTCCGGCCGAATAGTTTACTG	yes
2486051	Bd2573	2486066	2486476	+	hypothetical protein	981	1	2573	CCTAGCATAAGGCCTATTGCGCGGCAACAAAAGGAGGTGCATTATATTGAG	no
2499235	Bd2582	2494985	2499235	-	cell wall surface anchor family protein	21	3	2579-2581-2582	ATTTTGTGAATGTAATTTAGAGTCGGGTTTATCATGCCGATATATAACGTA	yes
2507680	Bd2587	2506949	2507680	-	hypothetical protein	27	2	2586-2587	TTTCTCCTGATCCCCCTCAAATCCCCGCTCCGGGTGCCGATAAGAGCCTCA	yes
2536979	Bd2620	2537035	2537541	+	putative DNA protection during starvation or	1409	2	2620-2621	ATAGAAAAAGAGAACTGTTCACCTCCCCCCTGCAGGCTTATCCTGAAGTCA	no
2538416	Bd2622	2538427	2539965	+	methyl-accepting chemotaxis protein	67	2	2622-2623	TATGATCTGCATCATCATTCCTGCCCGCCCCCCCTGCTTACACTGAAGGGG	no
2565667	Bd2642	2564723	2565640	-	hypothetical protein	75	1	2642	GGTGACAAAGTGTTTTTCTAATCCAAGAATTTCTCATCTAAACTATAGAGG	no
2565892	Bd2644	2565892	2568567	+	hypothetical protein	12	2	2644-2645	ACGTGATTTTCAGTATTTAGAGGACCTGACAAAAAGCCGACAAGGTCAGTA	yes
2619972	Bd2697	2618740	2619963	-	hypothetical protein	21	1	2697	AATCCTGGTCGCTTTTTTTTTGCCTAAAATCCCTATATCCTAGTTGCTATT	no
2649428	Bd2726	2646640	2649414	-	hypothetical protein	453	3	2724-2725-2726	CCATACTCTGAAATCTTAAGTTTGATACGATAAATGTCGATACAAGATACA	yes
2658845	Bd2735	2658561	2658842	-	hypothetical protein	7	2	2734-2735	ATTAAACGTAATACAGTTGAGGCTTTCTTTGGAAAATCCGATAGATTTTCC	yes
2661320	Bd2738	2659861	2661300	-	hypothetical protein	10	2	2737-2738	ACTGGACTTTAGTGCATTCAGTTTTCGGGCATTTAAACAGATAAGACATTG	yes
2661726	Bd2740	2661728	2663611	+	hypothetical protein	117	1	2740	TTACGGTCAAAATCCTAAGGATTTATCTAAATAACTCCGAATATATAGTGG	yes
2693087	Bd2781	2693087	2694295	+	hypothetical protein	12	1	2781	ATGCAGGCGCTTTTTTCTAAAGATCACGGGCGATAGAACGATATAGATTTA	yes
2777107	Bd2866	2773771	2777109	-	fibronectin type III domain-containing protein	110	1	2866	TTTAATATCAAAACAATCCAGTTTTACCAGAAAATTCCGATAATATTAATG	yes
2780778	Bd2870	2780126	2780758	-	hypothetical protein	1721	1	2870	GAAAGCAGTGTAATATACAGAAAGTCCGGAATCCTGCCGATATAATAGACA	yes
2780880	Bd2871	2780884	2781498	+	hypothetical protein	627	1	2871	GATTTCAGCGCCAATTCAAGAATTCTTTTGAAACATCCGAAATATCAAAGG	yes
2781588	Bd2872	2781638	2783518	+	hypothetical protein	1838	4	2872-2873-2874-2875	CTTTTTACTCTGGACTAATGTCCTCTCTGAAATAACCCGATAAATAAGGTA	yes
2825062	Bd2913	2824104	2825087	-	hypothetical protein	53	1	2913	ACCACTTCGGGCAATTTAGGATTTTTTGGCCGTGGGGTGTACATTGAGGGA	no
2894674	Bd2998	2894237	2894674	-	hypothetical protein	9	1	2998	TTGCTTATAATTAACGAGTTTAACCTGCTTGGCTGGGATATAATTTTCTTA	no
2961674	Bd3053	2961693	2962466	+	hypothetical protein	6	1	3053	TTTCAAATATTTAGCTAAAGTCTAGGTGAAAACCTTCCGAAAAATATGGAA	yes
3009835	Bd3101	3009912	3010853	+	putative transcriptional regulator	97	1	3101	TGTTGGAAATTTGTTTGGGAAATTTCGTCGAAGTTCTGGACAATAAATAGA	no
3037415	Bd3132	3037397	3039046	+	hypothetical protein	94	1	3132	TTTTGAGACAAGGTCTCCCCTGATATTCCACAATGAGTAGAATAATAGTCA	no
3055715	Bd3142	3054601	3055572	-	hypothetical protein	209	2	3141-3142	ATTGAACTTCGGGGATGTGGTTTTTGCCCGTGCCGGATATAATCAAAGGTA	no
3056699	Bd3143	3055582	3056688	-	hypothetical protein	15	1	3143	TTTTTCTGAAACGTCTCAATGTGAGCCCGAAAACGTCCGATAAGTCTGATG	yes
3056844	Bd3144	3056870	3057592	+	hypothetical protein	160	1	3144	CAATGTCGATTGTGAGTTAAGGACCCCGGATGAATTCCGATAAGTTCTCTG	yes
3060175	Bd3147	3059549	3060154	-	hypothetical protein	33	1	3147	AGACATGAAATCATGTTCCCCTTTGAGAAGACTATCGGTAAAATAAAAATA	no
3060201	Bd3148	3060220	3062181	+	hypothetical protein	13	6	3148-3149-3150-3151-3152-3153	TCATATTTGAAACTCCTTAAGGATTATTTTTATTTTACCGATAGTCTTCTC	yes
3080055	Bd3165	3080103	3081941	+	hypothetical protein	60	1	3165	AGTACTCTGATTATCTTGAGCGCTCTTTAACAAATCCCGAAAAGTATTATG	yes
3100461	Bd3180	3100534	3101292	+	hypothetical protein	2249	1	3180	CTGGACCAAAGATGGTCCCGCCTTTTGTCCAAAAGGTGTAGAATGGGTGTG	no
3101408	Bd3181	3101504	3101977	+	hypothetical protein	99	2	3181-3182	ATTCCCACTATGAGACTTAAGAAGTGCCCGTTTATTGCCGATATTCTAACA	yes
3104832	Bd3184	3104853	3106031	+	hypothetical protein	165	1	3184	CGTGTGGGTGATACTTCCACAGTTCTTACAATTTTGTTAATCTTGTGGATA	no
3157468	Bd3241	3157468	3158268	+	hypothetical protein	5	1	3241	TTTTGAAACGAGATCTAGGCAACATCACTGACCCGGTCTAACATGGATATG	no
3160362	Bd3243	3159150	3160352	-	membrane-bound lytic murein transglycosylase,	10	1	3243	AGATTCGCGCGTTTTTTGATAATTTACTTATCTATCTTGTAAAATAAGCCG	no
3181757	Bd3266	3181757	3186460	+	cell wall surface anchor family protein	27	2	3266-3267	CAAACTGGACTTGGACTCTCGCAATCTGTTAAGAAGCCGATAAGAATGACA	yes
3191063	Bd3268	3191079	3191369	+	hypothetical protein	161	1	3268	CTCAAAATGAGAACACTCAACGTCTGCCGGCTTCCAGCCGATAAGACAGTA	yes
3210901	Bd3291	3209957	3210889	-	hypothetical protein	27	1	3291	GAAGTGATGCAGCCTTTAAGTTAAATTTTGTTTATGCCGATGTAGCAAGAG	yes
3233580	Bd3318	3232783	3233568	-	RNA polymerase sigma factor for flagellar	44	1	3318	TGTGAGAATTGGACTTTTAGGGCACGGACCTGTTTGATAACATAGACTTCA	no
3317316	Bd3405	3316963	3317298	-	hypothetical protein	98	8	3398-3399-3400-3401-3402-3403-3404-3405	CCCCGGCAAAAATTAAGGACTTTTTTACGCAAGTTTAATACAATTTTATCA	no
3374541	Bd3465	3374600	3375361	+	putative transcriptional regulator	317	1	3465	AATTGAGACCGGTCTATTGAAGCCACCATTCAAAAGCCTGATAATAAGACA	no
3409465	Bd3499	3409126	3409437	-	hypothetical protein	5	1	3499	CAAGGGTAAAAGCTCTAGTCTTCGCTGGGGACCTTGGCTAAGATATAAGAA	no
3410387	Bd3501	3410408	3410809	+	hypothetical protein	576	2	3501-3502	GCCAGTCTTCTTGACCAGACAAAATTCGACCCCATTGTTACACTATAACTA	no
3452283	Bd3548	3452259	3453239	+	hypothetical protein	2900	1	3548	CCCGCCGGACAGCTCTTTACGATTCTTTGATGGAGTCCGAAGAGTCCACCA	yes
3597991	Bd3721	3597061	3597915	-	hypothetical protein	337	1	3721	ACTTGTGAACTTTTTGTGGAGAATGGCGATAAGTAAAGTATCCTGATTTCA	no
3612217	Bd3737	3612257	3612649	+	hypothetical protein	309	2	3737-3738	TTTTTATTTTTCCCTCTTAACTTTGGTCGAGTCCTGCCGAAGAGTTTATTA	yes
3628390	Bd3754	3627749	3628387	-	ATP-dependent Clp protease proteolytic subunit	5	2	3753-3754	GTCAAAGGCTTTTTGATAAAGTCCTGCCATAGTATTCCGATAGGTAGCACA	yes
3639762	Bd3766	3639744	3641627	+	hypothetical protein	9	1	3766	GAAGGTGGCAAACACTTTAGTCCAGCCCGGCTTTGTCCGATGAATCTGGAA	yes
3647122	Bd3772	3645842	3647167	-	hypothetical protein	182	1	3772	TCAATATGAAAAAGACTGCTGTTTTTCGCCAATATGCCGAAAAGAGATATG	yes
3705492	Bd3839	3704606	3705490	-	hypothetical protein	16	2	3838-3839	TATGAGTCGATTGAAATTCAGTCCATTGGGCATATGCTGTATTATGACCTA	no
3729825	Bd3867	3729190	3729825	-	hypothetical protein	62	1	3867	TGCAAAAAACTACTAACCGAAAACCATTCAGGATTTGTTAAACTAGCAGTA	no
3741804	Bd3877	3741805	3744348	+	hypothetical protein	141	3	3877-3878-3879	AACACCTGCAGTAACTTGTGCTAAACAACCAACAGACTTAACCTGTTATTA	no
